# Supplementary material for: Biobank-scale genetic characterization of Alzheimer’s disease and related dementias across diverse ancestries
Source: Nat Commun. 2025 Aug 14;16:7554. doi: 10.1038/s41467-025-62108-y (PMC12354765; doi:10.1038/s41467-025-62108-y)
Supplement: Supplementary file 6 — Supplementary Data 4 [file 41467_2025_62108_MOESM6_ESM.xlsx]

## Sheet: Supplementary Data 4
Supplementary Data 4- Replication phase: potential disease-causing variants only present in Alzheimer’s disease and related dementia cases in ADSP
Cases
Variant status	Gene	Position	Protein change	rs ID	Number of AD Cases	AF in AD Cases (n=10566)	AF(AAC)-AD (n=1119)	AF(AMR)-AD (n=1086)	AF(FIN)-AD (n=11)	AF(CAS)-AD (n=20)	AF(MDE)-AD (n=27)	AF(AFR)-AD (n=664)	AF(EAS)-AD (n=50)	AF(AJ)-AD (n=537)	AF(SAS)-AD (n=176)	AF(EUR)-AD (n=5812)	AF(CAH)-AD (n=1064)	MISSING_CT	OBS_CT	F_MISS	ALT_FREQS	OBS_CT	Reported in other diseases
AoU
Known	APP	chr21: 25891796:C:T	p.A713T	rs63750066	1	4.732e-05	0	0	0	0	0	0	0	0	0	8.607e-05	0	11	36361	0.000302522	8.25309e-05	72700	I DLB
Known	PSEN1	chr14:73170945:C:T	p.A79V	rs63749824	5	0.00023661	0	0	0	0	0	0	0	0	0	0.0004301	0	8	36361	0.000220016	0.000123786	72706	1 Possible AD
Novel	APP	chr21:25911860:A:C	p.L597W	rs765301301	3	0.00014196	0.0008937	0	0	0	0	0	0	0	0	0	0.0004699	2	36361	5.5004e-05	4.12553e-05	72718	0
Novel	MAPT	chr17:46018716:G:A	p.G701R	rs948573449	1	4.732e-05	0	0	0	0	0	0	0	0	0	8.606e-05	0	6	36361	0.000165012	1.37533e-05	72710	0
Novel	MAPT	chr17:46024088:G:A	p.G750S	rs768841567	0	0	0	0	0	0	0	0	0	0	0	0	0	16	36361	0.000440032	2.75141e-05	72690	0
Novel	SNCA	chr4:89822256:T:C	p.Q99R	rs757477802	1	4.732e-05	0	0	0	0	0	0	0	0	0	8.606e-05	0	5	36361	0.00013751	2.75058e-05	72712	0
Known	TARDBP	chr1:11022268:G:A	p.G287S	rs80356719	0	0	0	0	0	0	0	0	0	0	0	0	0	6	36361	0.000165012	2.75065e-05	72710	0
Novel	TBK1	chr12:64460226:A:G	p.N42S	rs748061846	0	0	0	0	0	0	0	0	0	0	0	0	0	7	36361	0.000192514	2.75073e-05	72708	0
Novel	TBK1	chr12:64490118:G:T	p.R507I	rs1251738886	0	0	0	0	0	0	0	0	0	0	0	0	0	10	36361	0.00027502	2.75096e-05	72702	0
100KGP
Known	PSEN1	chr14:73198067:G:A	p.R269H	rs63750900	5	0.00023661	0.0008937	0	0	0	0	0	0	0	0	0.0002582	0	9	36361	0.000247518	0.000110035	72704	1 MCI
Novel	PSEN2	chr1:226891349:G:A	p.D320N	rs565698726	0	0	0	0	0	0	0	0	0	0	0	0	0	15	36361	0.00041253	6.87834e-05	72692	0
Novel	APP	chr21:25954665:A:G	p.Y407H	rs779792929	2	9.464e-05	0	0	0	0	0	0	0	0	0	0.0001721	0	7	36361	0.000192514	5.50146e-05	70708	0
Known	TARDBP	chr1:11022268:G:A	p.G287S	rs80356719	0	0	0	0	0	0	0	0	0	0	0	0	0	6	36361	0.000165012	2.75065e-05	72710	0
UKB
Known	GBA1	chr1:155238228:A:G	p.W223R	rs61748906	1	4.732e-05	0	0	0	0	0	0	0	0	0	0	0.0004699	7	36361	0.000192514	5.50146e-05	72708	1 PSP
Novel	PSEN2	chr1:226891817:G:A	p.G349R	rs759669954	0	0	0	0	0	0	0	0	0	0	0	0	0	15	36361	0.00041253	1.37567e-05	72692	0
Known	PSEN1	chr14:73170945:C:T	p.A79V	rs63749824	5	0.00023661	0	0	0	0	0	0	0	0	0	0.0004301	0	8	36361	0.000220016	0.000123786	72706	1 Possible AD
Novel	PSEN1	chr14:73192754:G:A	p.R220Q	rs763831389	3	0.00014196	0	0	0	0	0	0.000753	0	0	0	0.0001721	0	6	36361	0.000165012	5.50131e-05	72710	0
Known	PSEN1	chr14:73198067:G:A	p.R269H	rs63750900	5	0.00023661	0.0008937	0	0	0	0	0	0	0	0	0.0002582	0	9	36361	0.000247518	0.000110035	72704	1 MCI
Novel	PSEN1	chr14:73206388:A:G	p.T291A	rs63750298	1	4.732e-05	0.0004468	0	0	0	0	0	0	0	0	0	0	5	36361	0.00013751	6.87644e-05	72712	0
Novel	PSEN1	chr14:73219194:A:G	p.I437V	rs764971634	1	4.732e-05	0	0	0	0	0	0	0	0	0	8.603e-05	0	0	36361	0	1.3751e-05	72722	0
Novel	PSEN1	chr14:73219254:A:G	p.M457V	rs1430581353	1	4.732e-05	0	0	0	0	0	0	0	0	0	8.603e-05	0	2	36361	5.5004e-05	1.37518e-05	72718	0
Novel	GRN	chr17:44352395:G:A	p.V490M	rs886053006	1	4.732e-05	0.0004468	0	0	0	0	0	0	0	0	0	0	13	36361	0.000357526	1.37559e-05	72696	0
Known	GRN	chr17:44352404:C:T	p.R493X	rs63751294	3	0.00014196	0	0	0	0	0	0	0	0	0	0.0002584	0	20	36361	0.00055004	6.87928e-05	72682	0
Novel	MAPT	chr17:45978420:C:G	p.A60G	rs139796158	2	9.464e-05	0.0008977	0	0	0	0	0	0	0	0	0	0	416	36361	0.0114408	0.000166922	71890	1 MCI
Novel	MAPT	chr17:45982886:C:T	p.R103W	rs940936590	0	0	0	0	0	0	0	0	0	0	0	0	0	8	36361	0.000220016	2.7508e-05	72706	0
Known	MAPT	chr17:46024061:C:T	p.R406W	rs63750424	4	0.0001892	0	0	0	0	0	0	0	0	0	0.0003442	0	9	36361	0.000247518	9.62808e-05	72704	0
Novel	APP	chr21:25905048:C:T	p.D516N	rs368159818	0	0	0	0	0	0	0	0	0	0	0	0	0	8	36361	0.000220016	2.7508e-05	72706	0
Novel	APP	chr21:25982424:G:A	p.P251S	rs752243493	0	0	0	0	0	0	0	0	0	0	0	0	0	12	36361	0.000330024	1.37555e-05	72698	0
Novel	APP	chr21:26021912:C:T	p.A209T	rs754672142	0	0	0	0	0	0	0	0	0	0	0	0	0	14	36361	0.000385028	1.37563e-05	72694	1 PSP
Known	TBK1	chr12:64474372:G:A	p.R228H	rs748622208	1	4.732e-05	0	0	0	0	0	0	0	0	0	8.606e-05	0	13	36361	0.000357526	1.37559e-05	72696	0
Novel	APOE	chr19:44907831:C:T	p.Q65X	Novel	0	0	0	0	0	0	0	0	0	0	0	0	0	19	36361	0.000522538	1.37582e-05	72684	0
Novel	APOE	chr19:44909042:A:G	p.E275G	rs765845034	0	0	0	0	0	0	0	0	0	0	0	0	0	194	36361	0.00533539	1.38248e-05	72334	0
Novel	APOE	chr19:44909171:G:A	p.R318H	rs121918398	0	0	0	0	0	0	0	0	0	0	0	0	0	125	36361	0.00343775	4.13953e-05	72472	0
Controls
Variant status	Gene	Position	Protein change	rs ID	Number of Controls	AF in Controls (n=16217)	AF(AAC)-Controls (n=1563)	AF(AMR)-Controls (n=3967)	AF(FIN)-Controls (n=12)	AF(CAS)-Controls (n=131)	AF(MDE)-Controls (n=9)	AF(AFR)-Controls (n=1685)	AF(EAS)-Controls (n=29)	AF(AJ)-Controls (n=459)	AF(SAS)-Controls (n=2279)	AF(EUR)-Controls (n=4411)	AF(CAH)-Controls (n=1672)	MISSING_CT	OBS_CT	F_MISS	ALT_FREQS	OBS_CT
AoU
Known	APP	chr21: 25891796:C:T	p.A713T	rs63750066	2	6.166e-05	0	0.000126	0	0	0	0	0	0	0	0.0001134	0	11	36361	0.000302522	8.25309e-05	72700
Known	PSEN1	chr14:73170945:C:T	p.A79V	rs63749824	1	3.083e-05	0	0	0	0	0	0	0	0	0	0.0001134	0	8	36361	0.000220016	0.000123786	72706
Novel	APP	chr21:25911860:A:C	p.L597W	rs765301301	0	0	0	0	0	0	0	0	0	0	0	0	0	2	36361	5.5004e-05	4.12553e-05	72718
Novel	MAPT	chr17:46018716:G:A	p.G701R	rs948573449	0	0	0	0	0	0	0	0	0	0	0	0	0	6	36361	0.000165012	1.37533e-05	72710
Novel	MAPT	chr17:46024088:G:A	p.G750S	rs768841567	1	3.083e-05	0	0.000126	0	0	0	0	0	0	0	0	0	16	36361	0.000440032	2.75141e-05	72690
Novel	SNCA	chr4:89822256:T:C	p.Q99R	rs757477802	0	0	0	0	0	0	0	0	0	0	0	0	0	0
Known	TARDBP	chr1:11022268:G:A	p.G287S	rs80356719	1	3.083e-05	0	0	0	0	0	0	0	0	0	0.0001134	0	6	36361	0.000165012	2.75065e-05	72710
Novel	TBK1	chr12:64460226:A:G	p.N42S	rs748061846	2	6.166e-05	0	0	0	0	0	0	0	0	0	0.0002267	0	7	36361	0.000192514	2.75073e-05	72708
Novel	TBK1	chr12:64490118:G:T	p.R507I	rs1251738886	2	6.166e-05	0.0006398	0	0	0	0	0	0	0	0	0	0	10	36361	0.00027502	2.75096e-05	72702
100KGP																		5	36361	0.00013751	2.75058e-05	72712
Known	PSEN1	chr14:73198067:G:A	p.R269H	rs63750900	0	0	0	0	0	0	0	0	0	0	0	0	0	9	36361	0.000247518	0.000110035	72704
Novel	PSEN2	chr1:226891349:G:A	p.D320N	rs565698726	5	0.00015416	0.0003199	0.000126	0	0	0	0	0	0	0	0.0001134	0.0005981	15	36361	0.00041253	6.87834e-05	72692
Novel	APP	chr21:25954665:A:G	p.Y407H	rs779792929	1	3.083e-05	0	0	0	0	0	0	0	0	0	0.0001134	0	7	36361	0.000192514	5.50146e-05	70708
Known	TARDBP	chr1:11022268:G:A	p.G287S	rs80356719	1	3.083e-05	0	0	0	0	0	0	0	0	0	0.0001134	0	6	36361	0.000165012	2.75065e-05	72710
UKB
Known	GBA1	chr1:155238228:A:G	p.W223R	rs61748906	1	3.083e-05	0	0	0	0	0	0.0002971	0	0	0	0	0	7	36361	0.000192514	5.50146e-05	72708
Novel	PSEN2	chr1:226891817:G:A	p.G349R	rs759669954	1	3.083e-05	0	0.000126	0	0	0	0	0	0	0	0	0	15	36361	0.00041253	1.37567e-05	72692
Known	PSEN1	chr14:73170945:C:T	p.A79V	rs63749824	1	3.083e-05	0	0	0	0	0	0	0	0	0	0.0001134	0	8	36361	0.000220016	0.000123786	72706
Novel	PSEN1	chr14:73192754:G:A	p.R220Q	rs763831389	1	3.083e-05	0.0003201	0	0	0	0	0	0	0	0	0	0	6	36361	0.000165012	5.50131e-05	72710
Known	PSEN1	chr14:73198067:G:A	p.R269H	rs63750900	0	0	0	0	0	0	0	0	0	0	0	0	0	9	36361	0.000247518	0.000110035	72704
Novel	PSEN1	chr14:73206388:A:G	p.T291A	rs63750298	3	9.25e-05	0	0.00012604	0	0	0	0	0	0	0	0	0.0005981	5	36361	0.00013751	6.87644e-05	72712
Novel	PSEN1	chr14:73219194:A:G	p.I437V	rs764971634	0	0	0	0	0	0	0	0	0	0	0	0	0	0	36361	0	1.3751e-05	72722
Novel	PSEN1	chr14:73219254:A:G	p.M457V	rs1430581353	0	0	0	0	0	0	0	0	0	0	0	0	0	2	36361	5.5004e-05	1.37518e-05	72718
Novel	GRN	chr17:44352395:G:A	p.V490M	rs886053006	0	0	0	0	0	0	0	0	0	0	0	0	0	13	36361	0.000357526	1.37559e-05	72696
Known	GRN	chr17:44352404:C:T	p.R493X	rs63751294	0	0	0	0	0	0	0	0	0	0	0	0	0	20	36361	0.00055004	6.87928e-05	72682
Novel	MAPT	chr17:45978420:C:G	p.A60G	rs139796158	7	0.0002158	0.0003232	0	0	0	0	0.0006002	0	0	0	0	0.001211	416	36361	0.0114408	0.000166922	71890
Novel	MAPT	chr17:45982886:C:T	p.R103W	rs940936590	1	3.083e-05	0	0.00012604	0	0	0	0	0	0	0	0	0	8	36361	0.000220016	2.7508e-05	72706
Known	MAPT	chr17:46024061:C:T	p.R406W	rs63750424	1	3.083e-05	0	0	0	0	0	0	0	0	0	0.0001134	0	9	36361	0.000247518	9.62808e-05	72704
Novel	APP	chr21:25905048:C:T	p.D516N	rs368159818	0	0	0	0	0	0	0	0	0	0	0	0	0	8	36361	0.000220016	2.7508e-05	72706
Novel	APP	chr21:25982424:G:A	p.P251S	rs752243493	1	3.083e-05	0	0	0	0	0	0	0	0	0.0002195	0	0	12	36361	0.000330024	1.37555e-05	72698
Novel	APP	chr21:26021912:C:T	p.A209T	rs754672142	0	0	0	0	0	0	0	0	0	0	0	0	0	14	36361	0.000385028	1.37563e-05	72694
Known	TBK1	chr12:64474372:G:A	p.R228H	rs748622208	0	0	0	0	0	0	0	0	0	0	0	0	0	13	36361	0.000357526	1.37559e-05	72696
Novel	APOE	chr19:44907831:C:T	p.Q65X	Novel	1	3.083e-05	0	0	0	0	0	0.0002974	0	0	0	0	0	19	36361	0.000522538	1.37582e-05	72684
Novel	APOE	chr19:44909042:A:G	p.E275G	rs765845034	1	3.083e-05	0.0003203	0	0	0	0	0	0	0	0	0	0	194	36361	0.00533539	1.38248e-05	72334
Novel	APOE	chr19:44909171:G:A	p.R318H	rs121918398	2	6.166e-05	0	0	0	0	0	0	0	0	0	0.0002285	0	125	36361	0.00343775	4.13953e-05	72472
Key: AF, allele frequency; AD, Alzheimer's disease; PSP, Progressive Supranuclear Palsy; MCI, Mild Cognitive Impairment; DLB, Dementia with Lewy bodies; n, Number of individuals; MISSING_CT, Missing Count; OBS_CT, Observed Count; F_MISS, Fraction Missing; ALT_FREQS, Alternate Allele Frequencies; Position refers to GRCh 38.
