# Supplementary material for: Biobank-scale genetic characterization of Alzheimer’s disease and related dementias across diverse ancestries
Source: Nat Commun. 2025 Aug 14;16:7554. doi: 10.1038/s41467-025-62108-y (PMC12354765; doi:10.1038/s41467-025-62108-y)
Supplement: Supplementary file 10 — Supplementary Data 8 [file 41467_2025_62108_MOESM10_ESM.xlsx]

## Sheet: Supplementary Data 8
Supplementary Data 8- Phenotypic data for all individuals carrying known and novel potential disease-causing variants in the replication phase
ADSP
Cases
Variant status	Gene	Protein change/Splicing	Gender	Age at Onset	Other phenotypes	Neuropathology Data
						Age at Death	BRAINWT	INT	PMI	AMY_THAL	AMY_A	AMY_CERAD	AMY_ANY	BRAA	B_SCORE	ADNC	REAG	LEWY_full	LEWY_grp	LEWY_ANY	INFA	HEMOR	MICR	WMRCAL	WMR	WBVD	HS_L	HS_S	TDP43	TDP_3	TDP_5	CVD_S	CVD_ATH	CVD_ATH_ANY	CVD_ART	CVD_ART_ANY	CVD_CAA	CVD_CAA_ANY
Known	APP	p.A713T	Female	62
Known	PSEN1	p.A79V	Female	56		72						Definite/Frequent	Some Amyloid	BRAAK Stage VI	BRAAK Stage V-VI		High Likelihood	None	None	None	No	No	No	No		No		No				Presence	Mild	Mild, Moderate, or Severe	Mild	Mild, Moderate, or Severe	Moderate	Mild, Moderate, or Severe
			Female	64	Years of Education=15 Harmonized Composite Memory Score= -0.822999985 Harmonized Composite Executive Function Score= 0.94050004 Harmonized Composite Language Score= 0.338499995 Harmonized Composite Visuospatial Score= -
			Male	67	Years of Education=17 Harmonized Composite Memory Score= -0.912200002 Harmonized Composite Executive Function Score= -0.353000007 Harmonized Composite Language Score= 0.316399992 Harmonized Composite Visuospatial Score= -	81		8				Definite/Frequent	Some Amyloid	BRAAK Stage V	BRAAK Stage V-VI		High Likelihood	None	None	None	No	No	No	No		No		No				Presence	Mild	Mild, Moderate, or Severe	Moderate	Mild, Moderate, or Severe	Severe	Mild, Moderate, or Severe
			Male	56	Years of Education=16 Harmonized Composite Memory Score= -0.804 Harmonized Composite Executive Function Score= -1.574 Harmonized Composite Language Score= -0.3545 Harmonized Composite Visuospatial Score= -
			Male	51
Novel	APP	p.L597W	Male	79
			Female	56
			Female	84
Novel	MAPT	p.G701R	Male	59
Novel	SNCA	p.Q99R	Male	72
Known	PSEN1	p.R269H	Female	54
			Male	57	Years of Education=20 Harmonized Composite Memory Score= -0.092 Harmonized Composite Executive Function Score= 0.12 Harmonized Composite Language Score= 0.55199999 Harmonized Composite Visuospatial Score= -
			Male	60	Years of Education=12 Harmonized Composite Memory Score= -1.42899995 Harmonized Composite Executive Function Score= 0.90100002 Harmonized Composite Language Score= -1.166500015 Harmonized Composite Visuospatial Score= -
			Female	61	Years of Education=12 Harmonized Composite Memory Score= -1.262 Harmonized Composite Executive Function Score= -0.133 Harmonized Composite Language Score= 0.414 Harmonized Composite Visuospatial Score= -
			Male	67	Years of Education=14 Harmonized Composite Memory Score= -2.032 Harmonized Composite Executive Function Score= -1.221 Harmonized Composite Language Score= -1.051 Harmonized Composite Visuospatial Score= -	76	1370	0	33	Phase 5	Thal Phase 4 or 5	Definite/Frequent	Some Amyloid	BRAAK Stage V	BRAAK Stage V-VI	High		None	None	None	No	No	No	No	None	No	None	No				Presence	None	None	Mild	Mild, Moderate, or Severe	Mild	Mild, Moderate, or Severe
Novel	APP	p.Y538H	Female	85	Years of Education=12 Harmonized Composite Memory Score= -1.9 Harmonized Composite Executive Function Score= -2.2550001 Harmonized Composite Language Score= -0.881 Harmonized Composite Visuospatial Score= -	90+		9				Definite/Frequent	Some Amyloid	BRAAK Stage VI	BRAAK Stage V-VI		High Likelihood	None	None	None	Yes	No	No	Yes		Yes		No				Presence	Moderate	Mild, Moderate, or Severe	Moderate	Mild, Moderate, or Severe	Moderate	Mild, Moderate, or Severe
			Female	68	Years of Education=12 Harmonized Composite Memory Score= -1.044333367 Harmonized Composite Executive Function Score= -0.956000007 Harmonized Composite Language Score= -0.256333327 Harmonized Composite Visuospatial Score= -
Known	GBA1	p.W223R	Female	65	Years of Education=14 Harmonized Composite Memory Score= -1.4865 Harmonized Composite Executive Function Score= -1.12825 Harmonized Composite Language Score= -1.1275 Harmonized Composite Visuospatial Score= -
Novel	PSEN1	p.R220Q	Female	67	Years of Education=16 Harmonized Composite Memory Score= -1.198499993 Harmonized Composite Executive Function Score= -0.342500008 Harmonized Composite Language Score= -0.387000003 Harmonized Composite Visuospatial Score= -	82	1085	54	24.8	Phase 5	Thal Phase 4 or 5	Definite/Frequent	Some Amyloid	BRAAK Stage VI	BRAAK Stage V-VI	High		None	None	None	No	No	No	No	None	No	Present, Location UK	Yes	No	None	None	Presence	None	None	Moderate	Mild, Moderate, or Severe	Mild	Mild, Moderate, or Severe
			Female	63
			Female	86
Novel	PSEN1	p.T291A	Female	70
Novel	PSEN1	p.I437V	Male	72	Years of Education=20 Harmonized Z-Score for AB42 Biomarker Levels= -1.234015576 Harmonized Z-Score for Tau Biomarker Levels= 2.046559125 Harmonized Z-Score for pTau Biomarker Levels= 1.173417427 Harmonized Composite Memory Score= -1.477250025 Harmonized Composite Executive Function Score= -1.105666663 Harmonized Composite Language Score= -0.598999997 Harmonized Composite Visuospatial Score= -0.3…
Novel	PSEN1	p.M457V	Female	60	Years of Education=12 Harmonized Composite Memory Score= -1.488 Harmonized Composite Executive Function Score= -1.603 Harmonized Composite Language Score= -1.307 Harmonized Composite Visuospatial Score= -	68		9				Definite/Frequent	Some Amyloid	BRAAK Stage VI	BRAAK Stage V-VI		High Likelihood	None	None	None	No	No	No	No		No		No				Presence	Mild	Mild, Moderate, or Severe	None	None	Moderate	Mild, Moderate, or Severe
Novel	GRN	p.V490M	Female	79	Years of Education=16 Harmonized Composite Memory Score= -0.978 Harmonized Composite Executive Function Score= -1.4355 Harmonized Composite Language Score= -1.223 Harmonized Composite Visuospatial Score= -
Known	GRN	p.R493X	Female	54		62	830	0	18	Phase 2	Thal Phase 1 or 2	None	Some Amyloid	BRAAK Stage III	BRAAK Stage III-IV	Low		None	None	None	No	No	No	No	None	No	None	No	Yes (positive in amygdala/ hippocampus/etorhinal/neocortex)	Neocortex	Neocortex	Presence	Mild	Mild, Moderate, or Severe	None	Mild, Moderate, or Severe	None	None
			Male	55
			Female	55
Novel	MAPT	p.A60G	Female	76
			Female	88
Known	MAPT	p.R406W	Female	64	Years of Education=18 Harmonized Composite Memory Score= -0.36 Harmonized Composite Executive Function Score= 1.123 Harmonized Composite Language Score= 0.140777778 Harmonized Composite Visuospatial Score= -	75	1220	22	19.2	None	None	None	None	None	None	Not AD		None	None	None	No	No	No	No	None	No	None	No	No	None	None	Presence	Mild	Mild, Moderate, or Severe	Mild	Mild, Moderate, or Severe	None	None
			Male	50	Years of Education=10 Harmonized Composite Memory Score= -1.6835 Harmonized Composite Executive Function Score= -0.906 Harmonized Composite Language Score= -2.227 Harmonized Composite Visuospatial Score= -	70		45				None	None	None	None		None	None	None	None	No	No	No	Yes		Yes		No				Presence	Mild	Mild, Moderate, or Severe	None	None	None	None
			Female	49	Years of Education=14 Harmonized Composite Memory Score= -1.878333333 Harmonized Composite Executive Function Score= -0.883333333 Harmonized Composite Language Score= -1.293 Harmonized Composite Visuospatial Score= -
			Female	60	Years of Education=13 Harmonized Z-Score for AB42 Biomarker Levels= 0.649827256 Harmonized Z-Score for Tau Biomarker Levels= 0.022664972 Harmonized Z-Score for pTau Biomarker Levels= 0.04346801 Harmonized Composite Memory Score= -1.038 Harmonized Composite Executive Function Score= 0.808 Harmonized Composite Language Score= -0.321 Harmonized Composite Visuospatial Score= -
Known	TBK1	p.R228H	Female	66
ADSP
Controls
Variant status	Gene	Protein change/Splicing	Gender	Age
Known	APP	p.A713T	Female	72
			Male	76
Known	PSEN1	p.A79V	Male	73
Novel	MAPT	p.G750S	Male	70
Novel	PSEN2	p.D320N	Male	80
			Female	90
			Female	74
			Female	74
			Male	65
Novel	APP	p.Y538H	Male	80
Known	GBA1	p.W223R	Male	70
Novel	PSEN2	p.G349R	Female	66
Novel	PSEN1	p.R220Q	Female	71
Novel	PSEN1	p.T291A	Female	79
			Female	65
			Female	79
Novel	MAPT	p.A60G	Female	68
			Female	71
			Female	76
			Male	73
			Male	79
			Female	83
			Female	85
Novel	MAPT	p.R103W	Female	80
Known	MAPT	p.R406W	Male	67
Novel	APP	p.P251S	Male	85
Known	TARDBP	p.G287S	Female	89
Novel	TBK1	p.N42S	Female	90
			Male	90
Novel	TBK1	p.R507I	Female	81
			Female	81
Novel	APOE	p.Q65X	Female	70
Novel	APOE	p.E275G	Female	83
Novel	APOE	p.R318H	Male	84
			Female	78
AMP PD
Cases
Variant status	Gene	Protein change/Splicing	Gender	Age at Onset	Other phenotypes
Known	APP	p.A713T	Male	73
Novel	MAPT	p.G750S	Male	79
Known	GRN	p.R493X	Female	63	CERAD score= 0 BRAAK stage for neurofibrillary tangle pathology=2 BRAAK stage for Lewy body pathology=2 Likelihood of DLB based on McKeith criteria= High Likelihood
Novel	APP	p.D516N	Male	81
Controls
Variant status	Gene	Protein change/Splicing	Gender	Age
Known	APP	p.A713T	Female	71
Novel	MAPT	p.G750S	Male	71
Novel	GRN	p.V490M	Female	71
Novel	APP	p.D516N	Female	67
Known	TARDBP	p.G287S	Female	85
Abbreviations used in neuropathology data: BRAINWT, Brain Weight in grams; INT, Interval between last exam and death (months); PMI, Post-mortem interval (hours); AMY_THAL, Thal Phase; AMY_A, A Score; AMY_CERAD, CERAD; AMY_ANY, Any Amyloid Presence; BRAA, Braak Stage; B_SCORE, B score; ADNC, ADNC severity score; REAG, NIA-REAGAN criteria for AD; LEWY_full, PD Braak Staging; LEWY_grp, PD Braak (gro…
WMR, White matter rarifaction; WBVD, Whole brain vascular disease; HS_L, Hippocampal sclerosis (with laterality); HS_S, Hippocampal sclerosis (simplified); TDP43, TDP Whole Brain (Presence); TDP_3, TDP - 3 Component; TDP_5, TDP Stage, Assumes that TDP progresses from brainstem>amygdala>hippocampus>inferior temporal cortex>neocortex; CVD_S, Cerebrovascular Disease (simplified); CVD_ATH, Atheroscle…
CVD_CAA_ANY, Cerebral Amyloid Angiopathy (CAA) (dichotomous); CERAD, Consortium to Establish a Registry for Alzheimer's Disease. .
