# Supplementary material for: Biobank-scale genetic characterization of Alzheimer’s disease and related dementias across diverse ancestries
Source: Nat Commun. 2025 Aug 14;16:7554. doi: 10.1038/s41467-025-62108-y (PMC12354765; doi:10.1038/s41467-025-62108-y)
Supplement: Supplementary file 11 — Supplementary Data 9 [file 41467_2025_62108_MOESM11_ESM.xlsx]

## Sheet: Supplementary Data 9
Supplementary Data 9- Multi-ancestry summary of APOE genotypes in Alzheimer’s disease and related dementia cases and controls in AoU, ADSP, UKB, AMP PD and 100KGP
AoU
AD
	Genotypes	Number of participants (n, %)	EUR (n, %)	AFR (n, %)	AMR (n, %)	EAS (n, %)	SAS (n, %)	MDE (n, %)	AJ (n, %)	FIN (n, %)	AAC (n, %)	CAS (n, %)	CAH (n, %)
	ε1/ε1	0, 0%	0, 0%	0, 0%	0, 0%	0, 0%	0, 0%	0, 0%	0, 0%	0, 0%	0, 0%	0, 0%	0, 0%
	ε1/ε2	0, 0%	0, 0%	0, 0%	0, 0%	0, 0%	0, 0%	0, 0%	0, 0%	0, 0%	0, 0%	0, 0%	0, 0%
	ε1/ε4	0, 0%	0, 0%	0, 0%	0, 0%	0, 0%	0, 0%	0, 0%	0, 0%	0, 0%	0, 0%	0, 0%	0, 0%
	ε2/ε2	3, 0.55%	2, 0.6%	1, 3.12%	0, 0%	0, 0%	0, 0%	0, 0%	0, 0%	0, 0%	0, 0%	0, 0%	0, 0%
	ε2/ε3	46, 8.53%	26, 7.80%	2, 6.25%	4, 5.63%	2, 28.57%	0, 0%	0, 0%	5, 10%	0, 0%	7, 17.07%	0, 0%	0, 0%
	ε2/ε4 or ε1/ε3	11, 2.04%	5, 1.50%	2, 6.25%	1, 1.40%	0, 0%	0, 0%	0, 0%	1, 2%	0, 0%	2, 4.87%	0, 0%	0, 0%
	ε3/ε3	281, 52.13%	171, 51.35%	13, 40.62%	46, 64.78%	2, 28.57%	1, 50%	1, 100%	26, 52%	0, 0%	20, 48.78%	1, 50%	0, 0%
	ε3/ε4	158, 29.31%	106, 31.83%	9, 28.12%	19, 26.76%	3, 42.85%	0, 0%	0, 0%	11, 22%	0, 0%	9, 21.95%	1, 50%	0, 0%
	ε4/ε4	40, 7.42%	23, 6.90%	5, 15.62%	1, 1.40%	0, 0%	1, 50%	0, 0%	7, 14%	0, 0%	3, 7.31%	0, 0%	0, 0%
	Total	539	333	32	71	7	2	1	50	0	41	2	0
Dementia
	Genotypes	Number of participants (n, %)	EUR (n, %)	AFR (n, %)	AMR (n, %)	EAS (n, %)	SAS (n, %)	MDE (n, %)	AJ (n, %)	FIN (n, %)	AAC (n, %)	CAS (n, %)	CAH (n, %)
	00_CC, unknown	1, 0.06%	1, 0.09%	0, 0%	0, 0%	0, 0%	0, 0%	0, 0%	0, 0%	0, 0%	0, 0%	0, 0%	0, 0%
	ε1/ε1	0, 0%	0, 0%	0, 0%	0, 0%	0, 0%	0, 0%	0, 0%	0, 0%	0, 0%	0, 0%	0, 0%	0, 0%
	ε1/ε2	0, 0%	0, 0%	0, 0%	0, 0%	0, 0%	0, 0%	0, 0%	0, 0%	0, 0%	0, 0%	0, 0%	0, 0%
	ε1/ε4	0, 0%	0, 0%	0, 0%	0, 0%	0, 0%	0, 0%	0, 0%	0, 0%	0, 0%	0, 0%	0, 0%	0, 0%
	ε2/ε2	12, 0.72%	7, 0.71%	1, 0.57%	2, 0.93%	0, 0%	0, 0%	0, 0%	1, 0.97%	0, 0%	1, 0.69%	0, 0%	0, 0%
	ε2/ε3	162, 9.78%	88, 9.02%	24, 13.71%	19, 8.87%	4, 21.05%	1, 10%	0, 0%	8, 7.76%	0, 0%	18, 12.5%	0, 0%	0, 0%
	ε2/ε4 or ε1/ε3	38, 2.29%	17, 1.74%	12, 6.85%	1, 0.46%	0, 0%	0, 0%	0, 0%	2, 1.94%	0, 0%	6, 4.16%	0, 0%	0, 0%
	ε3/ε3	912, 55.10%	551, 56.51%	77, 44%	130, 60.74%	10, 52.63%	7, 70%	6, 100%	60, 58.25%	2, 100%	66, 45.83%	3, 42.85%	0, 0%
	ε3/ε4	449, 27.12%	266, 27.28%	53, 30.28%	54, 25.23%	5, 26.31%	1, 10%	0, 0%	22, 21.35%	0, 0%	45, 31.25%	3, 42.85%	0, 0%
	ε4/ε4	81, 4.89%	45, 4.61%	8, 4.57%	8, 3.73%	0, 0%	1, 10%	0, 0%	10, 9.70%	0, 0%	8, 5.55%	1, 14.28%	0, 0%
	Total	1655	975	175	214	19	10	6	103	2	144	7	0
Controls
	Genotypes	Number of participants (n, %)	EUR (n, %)	AFR (n, %)	AMR (n, %)	EAS (n, %)	SAS (n, %)	MDE (n, %)	AJ (n, %)	FIN (n, %)	AAC (n, %)	CAS (n, %)	CAH (n, %)
	CT_00, unknown	1, 0.007%	1, 0.01%	0, 0%	0, 0%	0, 0%	0, 0%	0, 0%	0, 0%	0, 0%	0, 0%	0, 0%	0, 0%
	00_CC, unknown	1, 0.007%	1, 0.01%	0, 0%	0, 0%	0, 0%	0, 0%	0, 0%	0, 0%	0, 0%	0, 0%	0, 0%	0, 0%
	ε1/ε1	0, 0%	0, 0%	0, 0%	0, 0%	0, 0%	0, 0%	0, 0%	0, 0%	0, 0%	0, 0%	0, 0%	0, 0%
	ε1/ε2	0, 0%	0, 0%	0, 0%	0, 0%	0, 0%	0, 0%	0, 0%	0, 0%	0, 0%	0, 0%	0, 0%	0, 0%
	ε1/ε4	0, 0%	0, 0%	0, 0%	0, 0%	0, 0%	0, 0%	0, 0%	0, 0%	0, 0%	0, 0%	0, 0%	0, 0%
	ε2/ε2	90, 0.65%	51, 0.57%	18, 1.37%	4, 0.3%	3, 0.81%	0, 0%	0, 0%	6, 0.68%	0, 0%	8, 0.89%	0, 0%	0, 0%
	ε2/ε3	1734, 12.53%	1124, 12.65%	220, 16.85%	82, 6.28%	61, 16.66%	5, 6.84%	13, 19.69%	113, 12.94%	3, 10.71%	108, 12.02%	5, 11.90%	0, 0%
	ε2/ε4 or ε1/ε3	295, 2.13%	168, 1.89%	66, 5.05%	11, 0.84%	1, 0.27%	1, 1.36%	2, 3.03%	10, 1.14%	0, 0%	36, 4.00%	0, 0%	0, 0%
	ε3/ε3	8537, 61.70%	5597, 63.02%	587, 44.98%	927, 71.08%	252, 68.85%	51, 69.86%	46, 69.69%	575, 65.86%	20, 71.42%	453, 50.44%	29, 69.04%	0, 0%
	ε3/ε4	2930, 21.17%	1817, 20.46%	349, 26.74%	265, 20.32%	48, 13.11%	16, 21.91%	5, 7.57%	160, 18.32%	4, 14.28%	259, 28.84%	7, 16.66%	0, 0%
	ε4/ε4	247, 1.78%	121, 1.36%	65, 4.98%	15, 1.15%	1, 0.27%	0, 0%	0, 0%	9, 1.03%	1, 3.57%	34, 3.78%	1, 2.38%	0, 0%
	Total	13835	8880	1305	1304	366	73	66	873	28	898	42	0
ADSP
AD
	Genotypes	Number of participants (n, %)	EUR (n, %)	AFR (n, %)	AMR (n, %)	EAS (n, %)	SAS (n, %)	MDE (n, %)	AJ (n, %)	FIN (n, %)	AAC (n, %)	CAS (n, %)	CAH (n, %)
	00_00, unknown	45, 0.42%	44, 0.75%	0, 0%	0, 0%	0, 0%	0, 0%	0, 0%	1, 0.18%	0, 0%	0, 0%	0, 0%	0, 0%
	00_CC, unknown	17, 0.16%	10, 0.17%	3, 0.45%	0, 0%	0, 0%	0, 0%	0, 0%	1, 0.18%	0, 0%	2, 0.17%	0, 0%	1, 0.09%
	00_TC, unknown	1, 0.00000095%	0, 0%	0, 0%	0, 0%	0, 0%	0, 0%	0, 0%	1, 0.18%	0, 0%	0, 0%	0, 0%	0, 0%
	TT_00, unknown	7, 0.06%	7, 0.12%	0, 0%	0, 0%	0, 0%	0, 0%	0, 0%	0, 0%	0, 0%	0, 0%	0, 0%	0, 0%
	CT_00, unknown	22, 0.20%	22, 0.37%	0, 0%	0, 0%	0, 0%	0, 0%	0, 0%	0, 0%	0, 0%	0, 0%	0, 0%	0, 0%
	CC_00, unknown	9, 0.08%	9, 0.15%	0, 0%	0, 0%	0, 0%	0, 0%	0, 0%	0, 0%	0, 0%	0, 0%	0, 0%	0, 0%
	ε1/ε1	0, 0%	0, 0%	0, 0%	0, 0%	0, 0%	0, 0%	0, 0%	0, 0%	0, 0%	0, 0%	0, 0%	0, 0%
	ε1/ε2	0, 0%	0, 0%	0, 0%	0, 0%	0, 0%	0, 0%	0, 0%	0, 0%	0, 0%	0, 0%	0, 0%	0, 0%
	ε1/ε4	0, 0%	0, 0%	0, 0%	0, 0%	0, 0%	0, 0%	0, 0%	0, 0%	0, 0%	0, 0%	0, 0%	0, 0%
	ε2/ε2	21, 0.19%	7, 0.12%	4, 0.60%	0, 0%	0, 0%	0, 0%	0, 0%	2, 0.37%	0, 0%	5, 0.44%	0, 0%	3, 0.28%
	ε2/ε3	479, 4.53%	177, 3.04%	47, 7.07%	38, 3.49%	3, 6%	15, 8.52%	1, 3.70%	18, 3.35%	0, 0%	108, 9.65%	2, 10%	70, 6.57%
	ε2/ε4 or ε1/ε3	251, 2.37%	129, 2.21%	32, 4.81%	9, 0.82%	1, 2%	4, 2.27%	0, 0%	11, 2.04%	0, 0%	41, 3.66%	1, 5%	23, 2.16%
	ε3/ε3	4296, 40.65%	2070, 35.61%	210, 31.62%	686, 63.16%	24, 48%	112, 63.63%	16, 59.25%	241, 44.87%	3, 27.27%	377, 33.69%	9, 45%	548, 51.50%
	ε3/ε4	4263, 40.34%	2596, 44.66%	285, 42.92%	301, 27.71%	16, 32%	43, 24.43%	8, 29.62%	222, 41.34%	4, 36.36%	443, 39.58%	7, 35%	338, 31.76%
	ε4/ε4	1155, 10.93%	741, 12.74%	83, 12.5%	52, 4, 78%	6, 12%	2, 1.13%	2, 7.40%	40, 7.44%	4, 36.36%	143, 12.77%	1, 5%	81, 7.61%
	Total	10566	5812	664	1086	50	176	27	537	11	1119	20	1064
Controls
	Genotypes	Number of participants (n, %)	EUR (n, %)	AFR (n, %)	AMR (n, %)	EAS (n, %)	SAS (n, %)	MDE (n, %)	AJ (n, %)	FIN (n, %)	AAC (n, %)	CAS (n, %)	CAH (n, %)
	00_00, unknown	124, 0.76%	120, 2.72%	0, 0%	0, 0%	0, 0%	0, 0%	0, 0%	0, 0%	0, 0%	1, 0.06%	0, 0%	3, 0.17%
	00_CC, unknown	21, 0.12%	13, 0.29%	2, 0.11%	1, 0.02%	0, 0%	0, 0%	0, 0%	0, 0%	0, 0%	4, 0.25%	0, 0%	1, 0.05
	00_TC, unknown	3, 0.01%	2, 0.04%	1, 0.05%	0, 0%	0, 0%	0, 0%	0, 0%	0, 0%	0, 0%	0, 0%	0, 0%	0, 0%
	TT_00, unknown	5, 0.03%	3, 0.06%	0, 0%	0, 0%	0, 0%	0, 0%	0, 0%	1, 0.21%	0, 0%	0, 0%	0, 0%	1, 0.05
	CT_00, unknown	83, 0.51%	82, 1.85%	0, 0%	0, 0%	0, 0%	0, 0%	0, 0%	1, 0.21%	0, 0%	0, 0%	0, 0%	0, 0%
	CC_00, unknown	8, 0.04%	8, 0.18%	0, 0%	0, 0%	0, 0%	0, 0%	0, 0%	0, 0%	0, 0%	0, 0%	0, 0%	0, 0%
	ε1/ε1	0, 0%	0, 0%	0, 0%	0, 0%	0, 0%	0, 0%	0, 0%	0, 0%	0, 0%	0, 0%	0, 0%	0, 0%
	ε1/ε2	0, 0%	0, 0%	0, 0%	0, 0%	0, 0%	0, 0%	0, 0%	0, 0%	0, 0%	0, 0%	0, 0%	0, 0%
	ε1/ε4	1, 0.006%	0, 0%	1, 0.05%	0, 0%	0, 0%	0, 0%	0, 0%	0, 0%	0, 0%	0, 0%	0, 0%	0, 0%
	ε2/ε2	71, 0.43%	18, 0.40%	22, 1.30%	5, 0.12%	0, 0%	3, 0.13%	0, 0%	1, 0.21%	0, 0%	15, 0.95%	2, 1.52%	5, 0.29%
	ε2/ε3	1528, 9.42%	418, 9.47%	244, 14.48%	217, 5.47%	5, 17.24%	175, 7.67%	1, 11.11%	47, 10.23%	3, 25%	235, 15.03%	18, 13.74%	165, 9.86%
	ε2/ε4 or ε1/ε3	293, 1.80%	68, 1.54%	78, 4.62%	28, 0.70%	1, 3.44%	25, 1.09%	0, 0%	4, 0.87%	0, 0%	61, 3.90%	1, 0.76%	27, 1.61%
	ε3/ε3	10197, 62.87%	2540, 57.58%	777, 46.11%	3008, 75.82%	12, 41.37%	1649, 72.35%	6, 66.66%	270, 58.82%	5, 41.66%	765, 48.94%	86, 65.64%	1079, 64.53%
	ε3/ε4	3544, 21.85%	1026, 23.26%	494, 29.31%	672, 16.93%	8, 27.58%	398, 17.46%	2, 22.22%	128, 27.88%	4, 33.33%	435, 27.83%	20, 15.26%	357, 21.35%
	ε4/ε4	339, 2.09%	113, 2.56%	66, 3.91%	36, 0.90%	3, 10.34%	29, 1.27%	0, 0%	7, 1.52%	0, 0%	47, 3.00%	4, 3.05%	34, 2.03%
	Total	16217	4411	1685	3967	29	2279	9	459	12	1563	131	1672
UKB
AD
	Genotypes	Number of participants (n, %)	EUR (n, %)	AFR (n, %)	AMR (n, %)	EAS (n, %)	SAS (n, %)	MDE (n, %)	AJ (n, %)	FIN (n, %)	AAC (n, %)	CAS (n, %)	CAH (n, %)
	ε1/ε1	0 , 0%	0 , 0%	0 , 0%	0 , 0%	0 , 0%	0 , 0%	0 , 0%	0 , 0%	0 , 0%	0 , 0%	0 , 0%	0 , 0%
	ε1/ε2	0 , 0%	0 , 0%	0 , 0%	0 , 0%	0 , 0%	0 , 0%	0 , 0%	0 , 0%	0 , 0%	0 , 0%	0 , 0%	0 , 0%
	ε1/ε4	0 , 0%	0 , 0%	0 , 0%	0 , 0%	0 , 0%	0 , 0%	0 , 0%	0 , 0%	0 , 0%	0 , 0%	0 , 0%	0 , 0%
	ε2/ε2	9, 0.21%	8 , 0.20%	0 , 0%	0 , 0%	0 , 0%	0 , 0%	1 , 11.11%	0 , 0%	0 , 0%	0 , 0%	0 , 0%	0 , 0%
	ε2/ε3	212, 5.02%	205 , 5.06%	5 , 9.62%	0 , 0%	0 , 0%	1 , 2.04%	0 , 0%	0 , 0%	0 , 0%	1 , 8.33%	0 , 0%	0 , 0%
	ε2/ε4 or ε1/ε3	102, 0.02%	97 , 2.39%	5 , 9.62%	0 , 0%	0 , 0%	0 , 0%	0 , 0%	0 , 0%	0 , 0%	0 , 0%	0 , 0%	0 , 0%
	ε3/ε3	1391, 32.92%	1321 , 32.61%	11 , 21.15%	0 , 0%	5 , 71.43%	25 , 51.02%	6 , 66.67%	10 , 37.04%	0 , 0%	1 , 8.33%	6 , 60%	6 , 75%
	ε3/ε4	1931, 45.70%	1867 , 46.09%	18 , 34.62%	0 , 0%	2 , 28.57%	20 , 40.82%	1 , 11.11%	15 , 55.56%	0 , 0%	3 , 25%	3 , 30%	2 , 25%
	ε4/ε4	580, 13.73%	553 , 13.65%	13 , 25%	0 , 0%	0 , 0%	3 , 6.12%	1 , 11.11%	2 , 7.41%	0 , 0%	7 , 58.33%	1 , 10%	0 , 0%
	total	4225	4051	52	0	7	49	9	27	0	12	10	8
Dementia
	Genotypes	Number of participants (n, %)	EUR (n, %)	AFR (n, %)	AMR (n, %)	EAS (n, %)	SAS (n, %)	MDE (n, %)	AJ (n, %)	FIN (n, %)	AAC (n, %)	CAS (n, %)	CAH (n, %)
	ε1/ε1	0 , 0%	0 , 0%	0 , 0%	0 , 0%	0 , 0%	0 , 0%	0 , 0%	0 , 0%	0 , 0%	0 , 0%	0 , 0%	0 , 0%
	ε1/ε2	0 , 0%	0 , 0%	0 , 0%	0 , 0%	0 , 0%	0 , 0%	0 , 0%	0 , 0%	0 , 0%	0 , 0%	0 , 0%	0 , 0%
	ε1/ε4	0 , 0%	0 , 0%	0 , 0%	0 , 0%	0 , 0%	0 , 0%	0 , 0%	0 , 0%	0 , 0%	0 , 0%	0 , 0%	0 , 0%
	ε2/ε2	24, 0.45%	23 , 0.46%	1 , 1.56%	0 , 0%	0 , 0%	0 , 0%	0 , 0%	0 , 0%	0 , 0%	0 , 0%	0 , 0%	0 , 0%
	ε2/ε3	447, 8.42%	427 , 8.49%	6 , 9.38%	0 , 0%	2 , 20%	6 , 8.57%	2 , 15.38%	2 , 4.65%	0 , 0%	1 , 4.17%	1 , 4.35%	0 , 0%
	ε2/ε4 or ε1/ε3	165, 3.11%	153 , 3.04%	4 , 6.25%	0 , 0%	1 , 10%	1 , 1.43%	0 , 0%	1 , 2.33%	0 , 0%	3 , 12.50%	0 , 0%	2 , 7.41%
	ε3/ε3	2432, 45.83%	2291 , 45.56%	23 , 35.94%	2 , 66.67%	6 , 60%	38 , 54.29%	10 , 76.92%	26 , 60.47%	0 , 0%	8 , 33.33%	15 , 65.22%	13 , 48.15%
	ε3/ε4	1832, 34.53%	1748 , 34.77%	22 , 34.38%	1 , 33.33%	1 , 10%	21 , 30%	1 , 7.69%	13 , 30.23%	1 , 100%	7 , 29.17%	6 , 26.09%	11 , 40.74%
	ε4/ε4	406, 7.65%	386 , 7.68%	8 , 12.50%	0 , 0%	0 , 0%	4 , 5.71%	0 , 0%	1 , 2.33%	0 , 0%	5 , 20.83%	1 , 4.35%	1 , 3.70%
	total	5306	5028	64	3	10	70	13	43	1	24	23	27
Controls
	Genotypes	Number of participants (n, %)	EUR (n, %)	AFR (n, %)	AMR (n, %)	EAS (n, %)	SAS (n, %)	MDE (n, %)	AJ (n, %)	FIN (n, %)	AAC (n, %)	CAS (n, %)	CAH (n, %)
	ε1/ε1	0 , 0%	0 , 0%	0 , 0%	0 , 0%	0 , 0%	0 , 0%	0 , 0%	0 , 0%	0 , 0%	0 , 0%	0 , 0%	0 , 0%
	ε1/ε2	0 , 0%	0 , 0%	0 , 0%	0 , 0%	0 , 0%	0 , 0%	0 , 0%	0 , 0%	0 , 0%	0 , 0%	0 , 0%	0 , 0%
	ε1/ε4	0 , 0%	0 , 0%	0 , 0%	0 , 0%	0 , 0%	0 , 0%	0 , 0%	0 , 0%	0 , 0%	0 , 0%	0 , 0%	0 , 0%
	ε2/ε2	367, 0.65%	358 , 0.66%	3 , 0.67%	0 , 0%	1 , 0.65%	1 , 0.15%	0 , 0%	2 , 0.48%	0 , 0%	0 , 0%	1 , 0.49%	1 , 0.59%
	ε2/ε3	7416, 13.07%	7167 , 13.17%	67 , 15.06%	4 , 8.33%	18 , 11.69%	51 , 7.59%	5 , 8.06%	38 , 9.13%	3 , 20%	29 , 21.80%	16 , 7.84%	18 , 10.65%
	ε2/ε4 or ε1/ε3	1300, 2.29%	1231 , 2.26%	29 , 6.52%	0 , 0%	2 , 1.30%	8 , 1.19%	0 , 0%	11 , 2.64%	0 , 0%	9 , 6.77%	4 , 1.96%	6 , 3.55%
	ε3/ε3	34770, 61.28%	33277 , 61.15%	193 , 43.37%	33 , 68.75%	103 , 66.88%	508 , 75.60%	50 , 80.65%	284 , 68.27%	10 , 66.67%	56 , 42.11%	153 , 75%	103 , 60.95%
	ε3/ε4	11946, 21.05%	11491 , 21.11%	136 , 30.56%	11 , 22.92%	28 , 18.18%	95 , 14.14%	6 , 9.68%	78 , 18.75%	2 , 13.33%	33 , 24.81%	29 , 14.22%	37 , 21.89%
	ε4/ε4	942, 1.66%	899 , 1.65%	17 , 3.82%	0 , 0%	2 , 1.30%	9 , 1.34%	1 , 1.61%	3 , 0.72%	0 , 0%	6 , 4.51%	1 , 0.49%	4 , 2.37%
	total	56741	54423	445	48	154	672	62	416	15	133	204	169
AMP PD
DLB
	Genotypes	Number of participants (n, %)	EUR (n, %)	AFR (n, %)	AMR (n, %)	EAS (n, %)	SAS (n, %)	MDE (n, %)	AJ (n, %)	FIN (n, %)	AAC (n, %)	CAS (n, %)	CAH (n, %)
	unknown,unknown	0 , 0%	0 , 0%	0 , 0%	0 , 0%	0 , 0%	0 , 0%	0 , 0%	0 , 0%	0 , 0%	0 , 0%	0 , 0%	0 , 0%
	ε1/ε1	0 , 0%	0 , 0%	0 , 0%	0 , 0%	0 , 0%	0 , 0%	0 , 0%	0 , 0%	0 , 0%	0 , 0%	0 , 0%	0 , 0%
	ε1/ε2	0 , 0%	0 , 0%	0 , 0%	0 , 0%	0 , 0%	0 , 0%	0 , 0%	0 , 0%	0 , 0%	0 , 0%	0 , 0%	0 , 0%
	ε1/ε4	0 , 0%	0 , 0%	0 , 0%	0 , 0%	0 , 0%	0 , 0%	0 , 0%	0 , 0%	0 , 0%	0 , 0%	0 , 0%	0 , 0%
	ε2/ε2	5, 0.20%	5 , 0.21%	0 , 0%	0 , 0%	0 , 0%	0 , 0%	0 , 0%	0 , 0%	0 , 0%	0 , 0%	0 , 0%	0 , 0%
	ε2/ε3	191, 7.55%	179 , 7.44%	0 , 0%	0 , 0%	0 , 0%	0 , 0%	0 , 0%	12 , 10.62%	0 , 0%	0 , 0%	0 , 0%	0 , 0%
	ε2/ε4 or ε1/ε3	84, 3.32%	78 , 3.24%	0 , 0%	0 , 0%	0 , 0%	0 , 0%	0 , 0%	6 , 5.31%	0 , 0%	0 , 0%	0 , 0%	0 , 0%
	ε3/ε3	1162, 45.93%	1108 , 46.05%	0 , 0%	0 , 0%	0 , 0%	0 , 0%	3 , 50%	48 , 42.48%	3 , 60%	0 , 0%	0 , 0%	0 , 0%
	ε3/ε4	882, 34.86%	842 , 35%	0 , 0%	0 , 0%	0 , 0%	0 , 0%	3 , 50%	35 , 30.97%	2 , 40%	0 , 0%	0 , 0%	0 , 0%
	ε4/ε4	206, 8.14%	194 , 8.06%	0 , 0%	0 , 0%	0 , 0%	0 , 0%	0 , 0%	12 , 10.62%	0 , 0%	0 , 0%	0 , 0%	0 , 0%
	total	2530	2406	0	0	0	0	6	113	5	0	0	0
Controls
	Genotypes	Number of participants (n, %)	EUR (n, %)	AFR (n, %)	AMR (n, %)	EAS (n, %)	SAS (n, %)	MDE (n, %)	AJ (n, %)	FIN (n, %)	AAC (n, %)	CAS (n, %)	CAH (n, %)
	unknown,unknown	4, 0.12%	0 , 0%	0 , 0%	0 , 0%	0 , 0%	1 , 100%	0 , 0%	0 , 0%	0 , 0%	0 , 0%	3 , 100%	0 , 0%
	ε1/ε1	0 , 0%	0 , 0%	0 , 0%	0 , 0%	0 , 0%	0 , 0%	0 , 0%	0 , 0%	0 , 0%	0 , 0%	0 , 0%	0 , 0%
	ε1/ε2	0 , 0%	0 , 0%	0 , 0%	0 , 0%	0 , 0%	0 , 0%	0 , 0%	0 , 0%	0 , 0%	0 , 0%	0 , 0%	0 , 0%
	ε1/ε4	0 , 0%	0 , 0%	0 , 0%	0 , 0%	0 , 0%	0 , 0%	0 , 0%	0 , 0%	0 , 0%	0 , 0%	0 , 0%	0 , 0%
	ε2/ε2	13, 0.40%	11 , 0.38%	0 , 0%	0 , 0%	0 , 0%	0 , 0%	0 , 0%	1 , 0.41%	0 , 0%	1 , 2.50%	0 , 0%	0 , 0%
	ε2/ε3	352, 10.76%	310 , 10.62%	4 , 13.79%	1 , 7.14%	1 , 20%	0 , 0%	0 , 0%	31 , 12.60%	0 , 0%	4 , 10%	0 , 0%	1 , 25%
	ε2/ε4 or ε1/ε3	49, 1.50%	40 , 1.37%	1 , 3.45%	1 , 7.14%	0 , 0%	0 , 0%	0 , 0%	7 , 2.85%	0 , 0%	0 , 0%	0 , 0%	0 , 0%
	ε3/ε3	2100, 64.22%	1885 , 64.58%	19 , 65.52%	9 , 64.29%	3 , 60%	0 , 0%	4 , 100%	146 , 59.35%	5 , 100%	26 , 65%	0 , 0%	3 , 75%
	ε3/ε4	698, 21.34%	620 , 21.24%	5 , 17.24%	3 , 21.43%	1 , 20%	0 , 0%	0 , 0%	60 , 24.39%	0 , 0%	9 , 22.50%	0 , 0%	0 , 0%
	ε4/ε4	54, 1.65%	53 , 1.82%	0 , 0%	0 , 0%	0 , 0%	0 , 0%	0 , 0%	1 , 0.41%	0 , 0%	0 , 0%	0 , 0%	0 , 0%
	total	3270	2919	29	14	5	1	4	246	5	40	3	4
100KGP
Dementia
	Genotypes	Number of participants (n, %)	EUR (n, %)	AFR (n, %)	AMR (n, %)	EAS (n, %)	SAS (n, %)	NA (n, %)
	NA	10, 5.55%	0, 0%	0, 0%	0, 0%	0, 0%	0, 0%	10, 100%
	ε2/ε3	11, 6.11%	9, 6.29%	1, 14.28%	0, 0%	0, 0%	1, 6.25%	0, 0%
	ε2/ε4 or ε1/ε3	3, 1.67%	3, 2.10%	0, 0%	0, 0%	0, 0%	0, 0%	0, 0%
	ε3/ε3	69, 38.33%	58, 40.56%	1, 14.28%	2, 66.67%	1, 100%	7, 43.75%	0, 0%
	ε3/ε4	66, 36.67%	54, 37.76%	4, 57.14%	0, 0%	0, 0%	8, 50%	0, 0%
	ε4/ε4	21, 11.67%	19, 13.29%	1, 14.28%	1, 33.33%	0, 0%	0, 0%	0, 0%
	Total	180	143	7	3	1	16	10
Controls
	Genotypes	Number of participants (n, %)	EUR (n, %)	AFR (n, %)	AMR (n, %)	EAS (n, %)	SAS (n, %)	NA (n, %)
	NA	31, 0.89%	0, 0%	0, 0%	0, 0%	0, 0%	0, 0%	31, 100%
	ε2/ε2	25, 0.71%	22, 0.72%	1, 1.61%	1, 1.16%	0, 0%	1, 0.41%	0, 0%
	ε2/ε3	436, 12.53%	394, 12.97%	7, 11.29%	9, 10.46%	4, 18.18%	22, 9.12%	0, 0%
	ε2/ε4 or ε1/ε3	72, 2.06%	61, 2.00%	6, 9.67%	1, 1.16%	1, 4.54%	3, 1.24%	0, 0%
	ε3/ε3	2042, 58.69%	1765, 58.11%	25, 40.32%	61, 70.93%	14, 63.63%	177, 73.44%	0, 0%
	ε3/ε4	802, 23.05%	729, 24.00%	20, 32.25%	13, 15.11%	3, 13.63%	37, 15.35%	0, 0%
	ε4/ε4	71, 2.04%	66, 2.17%	3, 4.83%	1, 1.16%	0, 0%	1, 0.41%	0, 0%
	Total	3479	3037	62	86	22	241	31
In 100KGP, genotypes that could not be detected are shown as NA. AD, Alzheimer's disease; DLB, Dementia with Lewy bodies; 100KGP, 100,000 Genomes Project; ADSP, Alzheimer's Disease Sequencing Project;
UKB, UK Biobank; AMP PD, Accelerating Medicines Partnership in Parkinson’s Disease; AoU, All of Us; EUR, European; AFR, African; AMR, American Admixed; AAC,African Admixed; AJ, Ashkenazi Jewish; CAS, Central Asian;
EAS, Eastern Asian; SAS, South Asian; MDE, Middle Eastern; FIN, Finnish; CAH, Complex Admixture History
