# Supplementary material for: Biobank-scale genetic characterization of Alzheimer’s disease and related dementias across diverse ancestries
Source: Nat Commun. 2025 Aug 14;16:7554. doi: 10.1038/s41467-025-62108-y (PMC12354765; doi:10.1038/s41467-025-62108-y)
Supplement: Supplementary file 28 — Supplementary Data 26 [file 41467_2025_62108_MOESM28_ESM.xlsx]

## Sheet: Supplementary Data 26
Supplementary Data 26- Results of Polygenic Risk Score and logistic regression for protective/disease-modifying variants in European ancestry in ADSP
	Logistic regression adjusted for Z SCORE, SEX, AGE, PC1, PC2, PC3, PC4, and PC5
	ID	A1	A1_CT	OR	L95	U95	P
	chr2:26135287:A:G	G	201	1.2761	0.869242	1.87338	0.213279
	chr2:215386857:G:A	A	1	0.546956	0.0058845	50.8388	0.794134
	chr2:215424292:C:T	T	34	0.829724	0.343132	2.00635	0.678627
	chr4:139008878:A:G	G	827	0.967622	0.795266	1.17733	0.742263
	chr11:121564878:T:C	C	114	0.666416	0.418289	1.06173	0.0876571
	chr14:92466484:T:C	C	997	0.920661	0.768164	1.10343	0.370954
	chr15:50709337:T:G	G	1024	0.949869	0.796152	1.13326	0.567988
	chr16:81908423:C:G	G	44	0.923302	0.431354	1.97631	0.83717
	chr17:46275856:T:G	G	933	0.958418	0.775114	1.18507	0.694948
	chr19:1043104:G:A	A	285	1.03555	0.756986	1.41662	0.827044
	chr19:43100929:G:A	A	7	2.38829	0.268448	21.2478	0.434994
	chr19:44892887:C:T	T	2621	1.16206	0.966536	1.39713	0.110075
	chr19:44905307:A:T	T	364	1.0533	0.799339	1.38794	0.712222
	chr20:56422512:G:A	A	323	0.968313	0.725509	1.29238	0.826948
	chr21:25897620:C:T	T	0
	chr21:26171645:A:G	G	109	0.859462	0.531801	1.38901	0.536341
	chr21:26171723:T:C	C	109	0.859753	0.531986	1.38946	0.537246
	Logistic regression adjusted for Z SCORE, APOE, SEX, AGE, PC1, PC2, PC3, PC4, and PC5
	ID	A1	A1_CT	OR	L95	U95	P
	chr2:26135287:A:G	G	201	1.29988	0.883904	1.91163	0.182587
	chr2:215386857:G:A	A	1	0.561216	0.00603781	52.1652	0.802732
	chr2:215424292:C:T	T	34	0.85036	0.348547	2.07465	0.721682
	chr4:139008878:A:G	G	827	0.972721	0.798947	1.18429	0.782969
	chr11:121564878:T:C	C	114	0.609337	0.379969	0.977162	0.039798
	chr14:92466484:T:C	C	997	0.896498	0.747087	1.07579	0.24016
	chr15:50709337:T:G	G	1024	0.947319	0.793956	1.13031	0.548102
	chr16:81908423:C:G	G	44	0.951309	0.442235	2.0464	0.89837
	chr17:46275856:T:G	G	933	0.957557	0.774078	1.18452	0.689434
	chr19:1043104:G:A	A	285	1.00954	0.737185	1.38253	0.952786
	chr19:43100929:G:A	A	7	2.23517	0.252633	19.7756	0.469625
	chr19:44892887:C:T	T	2621	1.11652	0.924959	1.34776	0.251097
	chr19:44905307:A:T	T	364	1.1391	0.859237	1.51012	0.365279
	chr20:56422512:G:A	A	323	0.923501	0.689799	1.23638	0.592928
	chr21:25897620:C:T	T	0
	chr21:26171645:A:G	G	109	0.849614	0.525522	1.37358	0.506101
	chr21:26171723:T:C	C	109	0.849906	0.525707	1.37404	0.506991
