# Supplementary material for: Biobank-scale genetic characterization of Alzheimer’s disease and related dementias across diverse ancestries
Source: Nat Commun. 2025 Aug 14;16:7554. doi: 10.1038/s41467-025-62108-y (PMC12354765; doi:10.1038/s41467-025-62108-y)
Supplement: Supplementary file 29 — Supplementary Data 27 [file 41467_2025_62108_MOESM29_ESM.xlsx]

## Sheet: Supplementary Data 27
Supplementary Data 27 – SKAT-O results of the burden analysis in European ancestry in ADSP
	Synonymous Variants
	Gene	NumVar	NumPolyVar	Pvalue
	APP	86	33	0.182379
	MAPT	122	58	1
	GBA1	65	28	0.826849
	APOE	43	16	0.495851
	SNCA	21	8	0.293342
	PSEN1	50	18	0.755318
	TARDBP	44	13	0.805201
	PSEN2	64	27	0.755851
	TBK1	61	30	0.635069
	TREM2	21	7	0.453853
	GRN	70	21	0.622301
	All variants, excluding synonymous variants
	Gene	NumVar	NumPolyVar	Pvalue
	APP	158	51	0.807404
	MAPT	253	87	0.420812
	GBA1	122	44	0.022907
	APOE	108	30	0.123116
	SNCA	28	11	0.122641
	PSEN1	108	52	0.0582048
	TARDBP	20	7	0.563686
	PSEN2	103	41	0.569656
	TBK1	130	48	0.802324
	TREM2	87	38	0.282339
	GRN	159	69	0.229886
