# Supplementary material for: Biobank-scale genetic characterization of Alzheimer’s disease and related dementias across diverse ancestries
Source: Nat Commun. 2025 Aug 14;16:7554. doi: 10.1038/s41467-025-62108-y (PMC12354765; doi:10.1038/s41467-025-62108-y)
Supplement: Supplementary file 30 — Supplementary Data 28 [file 41467_2025_62108_MOESM30_ESM.xlsx]

## Sheet: Supplementary Data 28
Supplementary Data 28– Variants contributing to the burden analysis
ID	Protein change	Func.refGene	ExonicFunc.refGene
chr1:11013751:C:T	p.T8T	exonic	synonymous_SNV
chr1:11013784:A:G	p.P19P	exonic	synonymous_SNV
chr1:11013805:G:A	p.V26V	exonic	synonymous_SNV
chr1:11013806:C:T	p.L27L	exonic	synonymous_SNV
chr1:11013811:C:T	p.L28L	exonic	synonymous_SNV
chr1:11013814:C:T	p.S29S	exonic	synonymous_SNV
chr1:11013841:G:C	p.A38A	exonic	synonymous_SNV
chr1:11013916:C:T	p.A63A	exonic	synonymous_SNV
chr1:11013925:T:C	p.A66A	exonic	synonymous_SNV
chr1:11016869:A:C	p.T88T	exonic	synonymous_SNV
chr1:11016917:C:T	p.S104S	exonic	synonymous_SNV
chr1:11016923:A:G	p.L106L	exonic	synonymous_SNV
chr1:11016935:T:G	p.G110G	exonic	synonymous_SNV
chr1:11016968:A:G	p.K121K	exonic	synonymous_SNV
chr1:11016983:C:T	p.T126T	exonic	synonymous_SNV
chr1:11018741:A:G	p.K137K	exonic	synonymous_SNV
chr1:11018753:T:C	p.T141T	exonic	synonymous_SNV
chr1:11018768:G:A	p.G146G	exonic	synonymous_SNV
chr1:11018837:T:C	p.D169D	exonic	synonymous_SNV
chr1:11018864:T:A	p.P178P	exonic	synonymous_SNV
chr1:11020509:G:A	p.R208R	exonic	synonymous_SNV
chr1:11020527:C:T	p.Y214Y	exonic	synonymous_SNV
chr1:11020554:C:G	p.P223P	exonic	synonymous_SNV
chr1:11020560:A:G	p.P225P	exonic	synonymous_SNV
chr1:11020569:C:T	p.A228A	exonic	synonymous_SNV
chr1:11020584:A:G	p.T233T	exonic	synonymous_SNV
chr1:11022129:G:A	p.A240A	exonic	synonymous_SNV
chr1:11022183:C:G	p.S258S	exonic	synonymous_SNV
chr1:11022189:C:G	p.A260A	exonic	synonymous_SNV
chr1:11022201:C:T	p.H264H	exonic	synonymous_SNV
chr1:11022309:A:G	p.G300G	exonic	synonymous_SNV
chr1:11022333:T:C	p.G308G	exonic	synonymous_SNV
chr1:11022354:G:A	p.A315A	exonic	synonymous_SNV
chr1:11022372:C:T	p.A321A	exonic	synonymous_SNV
chr1:11022408:T:C	p.S333S	exonic	synonymous_SNV
chr1:11022435:C:T	p.S342S	exonic	synonymous_SNV
chr1:11022450:A:G	p.S347S	exonic	synonymous_SNV
chr1:11022456:A:G	p.P349P	exonic	synonymous_SNV
chr1:11022465:T:C	p.N352N	exonic	synonymous_SNV
chr1:11022480:C:T	p.G357G	exonic	synonymous_SNV
chr1:11022507:C:G	p.A366A	exonic	synonymous_SNV
chr1:11022525:C:T	p.N372N	exonic	synonymous_SNV
chr1:11022531:T:C	p.Y374Y	exonic	synonymous_SNV
chr1:11022591:C:T	p.G394G	exonic	synonymous_SNV
chr1:155235037:T:G	p.S436S	exonic	synonymous_SNV
chr1:155235197:G:A	p.N414N	exonic	synonymous_SNV
chr1:155235203:C:G	p.V412V	exonic	synonymous_SNV
chr1:155235206:G:A	p.V411V	exonic	synonymous_SNV
chr1:155235215:A:G	p.A408A	exonic	synonymous_SNV
chr1:155235227:G:A	p.P404P	exonic	synonymous_SNV
chr1:155235245:T:C	p.A398A	exonic	synonymous_SNV
chr1:155235253:G:A	p.L396L	exonic	synonymous_SNV
chr1:155235260:C:T	p.K393K	exonic	synonymous_SNV
chr1:155235269:G:C	p.A390A	exonic	synonymous_SNV
chr1:155235278:C:T	p.G387G	exonic	synonymous_SNV
chr1:155235293:G:A	p.G382G	exonic	synonymous_SNV
chr1:155235737:G:A	p.D357D	exonic	synonymous_SNV
chr1:155235764:G:A	p.N348N	exonic	synonymous_SNV
chr1:155235767:A:G	p.R347R	exonic	synonymous_SNV
chr1:155235776:A:G	p.N344N	exonic	synonymous_SNV
chr1:155235791:G:A	p.P339P	exonic	synonymous_SNV
chr1:155235797:C:G	p.L337L	exonic	synonymous_SNV
chr1:155235824:G:A	p.V328V	exonic	synonymous_SNV
chr1:155236245:C:T	p.T321T	exonic	synonymous_SNV
chr1:155236266:C:T	p.Q314Q	exonic	synonymous_SNV
chr1:155236326:A:G	p.C294C	exonic	synonymous_SNV
chr1:155236359:G:A	p.F283F	exonic	synonymous_SNV
chr1:155236377:C:T	p.G277G	exonic	synonymous_SNV
chr1:155236404:A:G	p.F268F	exonic	synonymous_SNV
chr1:155236419:A:G	p.H263H	exonic	synonymous_SNV
chr1:155236431:G:A	p.G259G	exonic	synonymous_SNV
chr1:155237386:G:C	p.L231L	exonic	synonymous_SNV
chr1:155237419:G:A	p.L220L	exonic	synonymous_SNV
chr1:155237545:C:T	p.Q178Q	exonic	synonymous_SNV
chr1:155237575:G:A	p.F168F	exonic	synonymous_SNV
chr1:155238142:G:A	p.Y164Y	exonic	synonymous_SNV
chr1:155238175:G:A	p.P153P	exonic	synonymous_SNV
chr1:155238187:G:A	p.L149L	exonic	synonymous_SNV
chr1:155238199:C:T	p.G145G	exonic	synonymous_SNV
chr1:155238202:A:G	p.N144N	exonic	synonymous_SNV
chr1:155238208:C:T	p.A142A	exonic	synonymous_SNV
chr1:155238223:G:C	p.L137L	exonic	synonymous_SNV
chr1:155238238:T:A	p.T132T	exonic	synonymous_SNV
chr1:155238265:G:A	p.P123P	exonic	synonymous_SNV
chr1:155238529:A:G	p.D105D	exonic	synonymous_SNV
chr1:155238553:G:A	p.H97H	exonic	synonymous_SNV
chr1:155238562:G:A	p.F94F	exonic	synonymous_SNV
chr1:155238637:G:A	p.N69N	exonic	synonymous_SNV
chr1:155238646:G:A	p.I66I	exonic	synonymous_SNV
chr1:155239629:G:A	p.Y60Y	exonic	synonymous_SNV
chr1:155239749:G:T	p.T20T	exonic	synonymous_SNV
chr1:155239893:C:G	p.T13T	exonic	synonymous_SNV
chr1:155239899:A:G	p.N11N	exonic	synonymous_SNV
chr1:155239989:C:T	p.P68P	exonic	synonymous_SNV
chr1:155239995:G:A	p.D66D	exonic	synonymous_SNV
chr1:155240025:G:A	p.V56V	exonic	synonymous_SNV
chr1:155240028:A:G	p.C55C	exonic	synonymous_SNV
chr1:155240031:C:T	p.V54V	exonic	synonymous_SNV
chr1:155240049:G:A	p.F48F	exonic	synonymous_SNV
chr1:155240061:G:A	p.I44I	exonic	synonymous_SNV
chr1:155240067:G:A	p.P42P	exonic	synonymous_SNV
chr1:155240634:T:C	p.A37A	exonic	synonymous_SNV
chr1:155240640:C:T	p.S35S	exonic	synonymous_SNV
chr1:155240646:T:C	p.A33A	exonic	synonymous_SNV
chr1:155240655:T:A	p.L30L	exonic	synonymous_SNV
chr1:155240658:A:G	p.L29L	exonic	synonymous_SNV
chr1:155240663:A:G	p.L28L	exonic	synonymous_SNV
chr1:155240702:A:G	p.L15L	exonic	synonymous_SNV
chr1:155240712:A:G	p.C11C	exonic	synonymous_SNV
chr1:226881913:C:G	p.L2L	exonic	synonymous_SNV
chr1:226881940:A:G	p.E11E	exonic	synonymous_SNV
chr1:226881961:G:A	p.T18T	exonic	synonymous_SNV
chr1:226881964:C:T	p.S19S	exonic	synonymous_SNV
chr1:226881973:G:A	p.S22S	exonic	synonymous_SNV
chr1:226881988:G:A	p.T27T	exonic	synonymous_SNV
chr1:226881991:G:A	p.P28P	exonic	synonymous_SNV
chr1:226882015:G:A	p.Q36Q	exonic	synonymous_SNV
chr1:226882039:T:A	p.T44T	exonic	synonymous_SNV
chr1:226883710:C:T	p.S49S	exonic	synonymous_SNV
chr1:226883728:C:T	p.D55D	exonic	synonymous_SNV
chr1:226883746:C:T	p.D61D	exonic	synonymous_SNV
chr1:226883755:C:T	p.V64V	exonic	synonymous_SNV
chr1:226883770:C:T	p.P69P	exonic	synonymous_SNV
chr1:226883779:G:A	p.P72P	exonic	synonymous_SNV
chr1:226883782:A:G	p.P73P	exonic	synonymous_SNV
chr1:226883812:C:T	p.Y83Y	exonic	synonymous_SNV
chr1:226883836:G:C	p.L91L	exonic	synonymous_SNV
chr1:226883857:C:T	p.C98C	exonic	synonymous_SNV
chr1:226883863:C:T	p.I100I	exonic	synonymous_SNV
chr1:226883866:G:A	p.V101V	exonic	synonymous_SNV
chr1:226883875:C:T	p.A104A	exonic	synonymous_SNV
chr1:226883911:T:C	p.N116N	exonic	synonymous_SNV
chr1:226885547:G:A	p.T122T	exonic	synonymous_SNV
chr1:226885556:T:C	p.T125T	exonic	synonymous_SNV
chr1:226885571:G:C	p.S130S	exonic	synonymous_SNV
chr1:226885599:C:T	p.L140L	exonic	synonymous_SNV
chr1:226885604:C:T	p.N141N	exonic	synonymous_SNV
chr1:226885622:C:T	p.S147S	exonic	synonymous_SNV
chr1:226888099:T:C	p.H169H	exonic	synonymous_SNV
chr1:226888108:G:A	p.L172L	exonic	synonymous_SNV
chr1:226888129:G:A	p.L179L	exonic	synonymous_SNV
chr1:226888868:C:T	p.P202P	exonic	synonymous_SNV
chr1:226888886:C:A	p.V208V	exonic	synonymous_SNV
chr1:226888952:C:G	p.A230A	exonic	synonymous_SNV
chr1:226888970:T:C	p.S236S	exonic	synonymous_SNV
chr1:226888973:G:A	p.A237A	exonic	synonymous_SNV
chr1:226888982:C:T	p.A240A	exonic	synonymous_SNV
chr1:226889015:C:T	p.S251S	exonic	synonymous_SNV
chr1:226889018:G:C	p.A252A	exonic	synonymous_SNV
chr1:226889033:C:T	p.G257G	exonic	synonymous_SNV
chr1:226890051:G:C	p.L268L	exonic	synonymous_SNV
chr1:226890108:C:T	p.P287P	exonic	synonymous_SNV
chr1:226891318:C:T	p.P309P	exonic	synonymous_SNV
chr1:226891345:C:T	p.P318P	exonic	synonymous_SNV
chr1:226891354:G:A	p.P321P	exonic	synonymous_SNV
chr1:226891777:A:G	p.S335S	exonic	synonymous_SNV
chr1:226891795:G:A	p.E341E	exonic	synonymous_SNV
chr1:226891801:C:T	p.P343P	exonic	synonymous_SNV
chr1:226894026:C:T	p.L364L	exonic	synonymous_SNV
chr1:226894065:G:A	p.A377A	exonic	synonymous_SNV
chr1:226894074:G:A	p.T380T	exonic	synonymous_SNV
chr1:226894110:C:T	p.F392F	exonic	synonymous_SNV
chr1:226895432:T:C	p.C400C	exonic	synonymous_SNV
chr1:226895468:G:A	p.A412A	exonic	synonymous_SNV
chr1:226895474:C:T	p.P414P	exonic	synonymous_SNV
chr1:226895477:C:T	p.A415A	exonic	synonymous_SNV
chr1:226895495:G:A	p.T421T	exonic	synonymous_SNV
chr1:226895498:C:T	p.F422F	exonic	synonymous_SNV
chr1:226895501:G:A	p.G423G	exonic	synonymous_SNV
chr1:226895504:C:T	p.L424L	exonic	synonymous_SNV
chr1:226895510:T:C	p.F426F	exonic	synonymous_SNV
chr1:226895537:G:T	p.R435R	exonic	synonymous_SNV
chr1:226895567:G:A	p.Q445Q	exonic	synonymous_SNV
chr4:89726631:G:C	p.A92A	exonic	synonymous_SNV
chr4:89726643:G:A	p.Y88Y	exonic	synonymous_SNV
chr4:89726646:G:A	p.D87D	exonic	synonymous_SNV
chr4:89729209:A:G	p.Y77Y	exonic	synonymous_SNV
chr4:89729239:A:G	p.D67D	exonic	synonymous_SNV
chr4:89771445:G:A	p.S38S	exonic	synonymous_SNV
chr4:89771469:A:G	p.N30N	exonic	synonymous_SNV
chr4:89771484:G:A	p.G25G	exonic	synonymous_SNV
chr4:89771493:G:T	p.S22S	exonic	synonymous_SNV
chr4:89771499:A:G	p.S20S	exonic	synonymous_SNV
chr4:89822254:A:G	p.L100L	exonic	synonymous_SNV
chr4:89822306:C:T	p.V82V	exonic	synonymous_SNV
chr4:89822309:T:C	p.T81T	exonic	synonymous_SNV
chr4:89822336:C:T	p.T72T	exonic	synonymous_SNV
chr4:89828150:C:A	p.V52V	exonic	synonymous_SNV
chr4:89828159:C:T	p.V49V	exonic	synonymous_SNV
chr4:89828162:C:A	p.V48V	exonic	synonymous_SNV
chr4:89835560:A:G	p.G36G	exonic	synonymous_SNV
chr4:89835563:C:T	p.E35E	exonic	synonymous_SNV
chr4:89835641:T:G	p.S9S	exonic	synonymous_SNV
chr4:89835659:T:C	p.V3V	exonic	synonymous_SNV
chr6:41158612:C:T	p.G217G	exonic	synonymous_SNV
chr6:41158684:T:A	p.P193P	exonic	synonymous_SNV
chr6:41158717:G:T	p.T182T	exonic	synonymous_SNV
chr6:41158762:C:T	p.K167K	exonic	synonymous_SNV
chr6:41158922:A:G	p.S209S	exonic	synonymous_SNV
chr6:41158934:T:C	p.T205T	exonic	synonymous_SNV
chr6:41158976:G:A	p.S191S	exonic	synonymous_SNV
chr6:41159794:G:A	p.S160S	exonic	synonymous_SNV
chr6:41159824:G:A	p.F150F	exonic	synonymous_SNV
chr6:41159845:G:A	p.F143F	exonic	synonymous_SNV
chr6:41159857:T:G	p.G139G	exonic	synonymous_SNV
chr6:41159875:C:A	p.L133L	exonic	synonymous_SNV
chr6:41159878:G:A	p.P132P	exonic	synonymous_SNV
chr6:41159881:G:A	p.D131D	exonic	synonymous_SNV
chr6:41161345:A:G	p.H103H	exonic	synonymous_SNV
chr6:41161366:C:T	p.T96T	exonic	synonymous_SNV
chr6:41161396:G:A	p.D86D	exonic	synonymous_SNV
chr6:41161414:C:T	p.G80G	exonic	synonymous_SNV
chr6:41161435:G:A	p.S73S	exonic	synonymous_SNV
chr6:41161489:T:C	p.G55G	exonic	synonymous_SNV
chr6:41161606:G:A	p.S16S	exonic	synonymous_SNV
chr12:64455879:C:T	p.S3S	exonic	synonymous_SNV
chr12:64455888:T:C	p.N6N	exonic	synonymous_SNV
chr12:64455903:A:G	p.L11L	exonic	synonymous_SNV
chr12:64460218:A:G	p.V39V	exonic	synonymous_SNV
chr12:64460236:C:T	p.F45F	exonic	synonymous_SNV
chr12:64460257:A:G	p.Q52Q	exonic	synonymous_SNV
chr12:64460276:T:C	p.L59L	exonic	synonymous_SNV
chr12:64460302:T:C	p.I67I	exonic	synonymous_SNV
chr12:64466920:A:G	p.L126L	exonic	synonymous_SNV
chr12:64466923:A:C	p.R127R	exonic	synonymous_SNV
chr12:64466980:G:A	p.G146G	exonic	synonymous_SNV
chr12:64466989:A:G	p.G149G	exonic	synonymous_SNV
chr12:64466998:G:T	p.V152V	exonic	synonymous_SNV
chr12:64467061:G:A	p.L173L	exonic	synonymous_SNV
chr12:64467079:T:C	p.Y179Y	exonic	synonymous_SNV
chr12:64474235:T:C	p.P182P	exonic	synonymous_SNV
chr12:64474283:T:C	p.Y198Y	exonic	synonymous_SNV
chr12:64474319:A:T	p.T210T	exonic	synonymous_SNV
chr12:64474337:T:A	p.T216T	exonic	synonymous_SNV
chr12:64480033:G:A	p.K241K	exonic	synonymous_SNV
chr12:64480090:T:C	p.S260S	exonic	synonymous_SNV
chr12:64481845:T:G	p.G272G	exonic	synonymous_SNV
chr12:64481857:A:G	p.L276L	exonic	synonymous_SNV
chr12:64481869:T:C	p.V280V	exonic	synonymous_SNV
chr12:64481881:C:T	p.I284I	exonic	synonymous_SNV
chr12:64481923:T:C	p.F298F	exonic	synonymous_SNV
chr12:64481935:T:C	p.T302T	exonic	synonymous_SNV
chr12:64481974:G:A	p.S315S	exonic	synonymous_SNV
chr12:64484306:T:A	p.A332A	exonic	synonymous_SNV
chr12:64484327:A:T	p.V339V	exonic	synonymous_SNV
chr12:64484333:A:G	p.K341K	exonic	synonymous_SNV
chr12:64484372:C:T	p.Y354Y	exonic	synonymous_SNV
chr12:64484406:C:T	p.L366L	exonic	synonymous_SNV
chr12:64484420:C:T	p.F370F	exonic	synonymous_SNV
chr12:64484426:A:G	p.K372K	exonic	synonymous_SNV
chr12:64484432:T:C	p.T374T	exonic	synonymous_SNV
chr12:64484450:T:C	p.F380F	exonic	synonymous_SNV
chr12:64484486:A:G	p.L392L	exonic	synonymous_SNV
chr12:64485492:C:T	p.D409D	exonic	synonymous_SNV
chr12:64485949:T:C	p.Y424Y	exonic	synonymous_SNV
chr12:64485970:C:T	p.T431T	exonic	synonymous_SNV
chr12:64485988:A:G	p.E437E	exonic	synonymous_SNV
chr12:64488548:T:C	p.L468L	exonic	synonymous_SNV
chr12:64488568:C:T	p.N474N	exonic	synonymous_SNV
chr12:64490041:A:C	p.V481V	exonic	synonymous_SNV
chr12:64490051:T:C	p.L485L	exonic	synonymous_SNV
chr12:64490083:A:G	p.L495L	exonic	synonymous_SNV
chr12:64495515:T:C	p.S518S	exonic	synonymous_SNV
chr12:64495545:A:G	p.P528P	exonic	synonymous_SNV
chr12:64495563:C:T	p.D534D	exonic	synonymous_SNV
chr12:64495593:G:A	p.P544P	exonic	synonymous_SNV
chr12:64496958:G:A	p.L590L	exonic	synonymous_SNV
chr12:64496973:A:G	p.T595T	exonic	synonymous_SNV
chr12:64496985:G:A	p.T599T	exonic	synonymous_SNV
chr12:64496997:T:C	p.D603D	exonic	synonymous_SNV
chr12:64497196:G:A	p.S632S	exonic	synonymous_SNV
chr12:64497659:T:A	p.T657T	exonic	synonymous_SNV
chr12:64497735:T:C	p.L683L	exonic	synonymous_SNV
chr12:64498001:G:T	p.V700V	exonic	synonymous_SNV
chr12:64498022:T:C	p.N707N	exonic	synonymous_SNV
chr12:64501366:C:T	p.N725N	exonic	synonymous_SNV
chr14:73148079:C:T	p.N20N	exonic	synonymous_SNV
chr14:73148083:C:T	p.L22L	exonic	synonymous_SNV
chr14:73170805:T:C	p.N32N	exonic	synonymous_SNV
chr14:73170814:G:T	p.R35R	exonic	synonymous_SNV
chr14:73170877:G:A	p.Q56Q	exonic	synonymous_SNV
chr14:73170925:G:A	p.E72E	exonic	synonymous_SNV
chr14:73170932:T:C	p.L75L	exonic	synonymous_SNV
chr14:73170943:C:T	p.G78G	exonic	synonymous_SNV
chr14:73170949:G:A	p.K80K	exonic	synonymous_SNV
chr14:73170952:T:C	p.H81H	exonic	synonymous_SNV
chr14:73171030:C:G	p.T107T	exonic	synonymous_SNV
chr14:73171046:C:T	p.L113L	exonic	synonymous_SNV
chr14:73173566:A:G	p.L113L	exonic	synonymous_SNV
chr14:73173572:T:C	p.Y115Y	exonic	synonymous_SNV
chr14:73173578:A:T	p.P117P	exonic	synonymous_SNV
chr14:73173593:C:T	p.T122T	exonic	synonymous_SNV
chr14:73173671:C:T	p.I148I	exonic	synonymous_SNV
chr14:73173674:C:G	p.L149L	exonic	synonymous_SNV
chr14:73173695:C:T	p.Y156Y	exonic	synonymous_SNV
chr14:73186855:C:T	p.V161V	exonic	synonymous_SNV
chr14:73186873:T:C	p.I167I	exonic	synonymous_SNV
chr14:73186888:G:A	p.L172L	exonic	synonymous_SNV
chr14:73186894:G:A	p.L174L	exonic	synonymous_SNV
chr14:73186909:C:T	p.F179F	exonic	synonymous_SNV
chr14:73192662:T:C	p.Y189Y	exonic	synonymous_SNV
chr14:73192665:C:T	p.N190N	exonic	synonymous_SNV
chr14:73192686:T:C	p.T197T	exonic	synonymous_SNV
chr14:73192806:T:C	p.F237F	exonic	synonymous_SNV
chr14:73192833:G:A	p.A246A	exonic	synonymous_SNV
chr14:73192860:A:G	p.V255V	exonic	synonymous_SNV
chr14:73198045:T:C	p.L262L	exonic	synonymous_SNV
chr14:73198059:T:A	p.G266G	exonic	synonymous_SNV
chr14:73198098:T:C	p.N279N	exonic	synonymous_SNV
chr14:73198128:C:T	p.S289S	exonic	synonymous_SNV
chr14:73206396:G:T	p.V293V	exonic	synonymous_SNV
chr14:73206426:G:A	p.P303P	exonic	synonymous_SNV
chr14:73206438:G:A	p.R307R	exonic	synonymous_SNV
chr14:73211815:C:T	p.G334G	exonic	synonymous_SNV
chr14:73211830:A:G	p.E339E	exonic	synonymous_SNV
chr14:73211893:T:C	p.A360A	exonic	synonymous_SNV
chr14:73211908:C:T	p.S365S	exonic	synonymous_SNV
chr14:73217136:A:G	p.K380K	exonic	synonymous_SNV
chr14:73217143:T:C	p.L383L	exonic	synonymous_SNV
chr14:73217229:C:T	p.F411F	exonic	synonymous_SNV
chr14:73219148:A:G	p.T421T	exonic	synonymous_SNV
chr14:73219157:C:G	p.L424L	exonic	synonymous_SNV
chr14:73219196:C:T	p.I437I	exonic	synonymous_SNV
chr14:73219232:A:G	p.T449T	exonic	synonymous_SNV
chr14:73219262:A:G	p.Q459Q	exonic	synonymous_SNV
chr14:73219271:C:T	p.F462F	exonic	synonymous_SNV
chr17:44349206:G:A	p.L14L	exonic	synonymous_SNV
chr17:44349209:G:A	p.V15V	exonic	synonymous_SNV
chr17:44349218:G:A	p.T18T	exonic	synonymous_SNV
chr17:44349233:T:C	p.G23G	exonic	synonymous_SNV
chr17:44349266:C:T	p.P34P	exonic	synonymous_SNV
chr17:44349269:A:G	p.G35G	exonic	synonymous_SNV
chr17:44349461:T:G	p.G58G	exonic	synonymous_SNV
chr17:44349467:C:T	p.P60P	exonic	synonymous_SNV
chr17:44349491:T:C	p.S68S	exonic	synonymous_SNV
chr17:44349494:C:T	p.A69A	exonic	synonymous_SNV
chr17:44349515:C:T	p.T76T	exonic	synonymous_SNV
chr17:44349542:C:T	p.P85P	exonic	synonymous_SNV
chr17:44349669:C:T	p.A89A	exonic	synonymous_SNV
chr17:44349678:C:T	p.C92C	exonic	synonymous_SNV
chr17:44349681:G:A	p.G93G	exonic	synonymous_SNV
chr17:44349726:C:T	p.D108D	exonic	synonymous_SNV
chr17:44349729:G:A	p.G109G	exonic	synonymous_SNV
chr17:44350238:C:T	p.S120S	exonic	synonymous_SNV
chr17:44350307:C:T	p.V143V	exonic	synonymous_SNV
chr17:44350322:G:T	p.G148G	exonic	synonymous_SNV
chr17:44350453:T:C	p.C158C	exonic	synonymous_SNV
chr17:44350486:C:G	p.A169A	exonic	synonymous_SNV
chr17:44350492:C:T	p.C171C	exonic	synonymous_SNV
chr17:44350495:C:T	p.D172D	exonic	synonymous_SNV
chr17:44350525:G:A	p.T182T	exonic	synonymous_SNV
chr17:44350531:C:T	p.T184T	exonic	synonymous_SNV
chr17:44350534:C:T	p.H185H	exonic	synonymous_SNV
chr17:44350538:C:T	p.L187L	exonic	synonymous_SNV
chr17:44350707:G:A	p.S205S	exonic	synonymous_SNV
chr17:44350719:G:A	p.P209P	exonic	synonymous_SNV
chr17:44350782:C:T	p.G230G	exonic	synonymous_SNV
chr17:44350797:C:A	p.P235P	exonic	synonymous_SNV
chr17:44351051:C:T	p.S241S	exonic	synonymous_SNV
chr17:44351063:C:T	p.H245H	exonic	synonymous_SNV
chr17:44351072:C:G	p.P248P	exonic	synonymous_SNV
chr17:44351132:G:A	p.T268T	exonic	synonymous_SNV
chr17:44351403:T:C	p.D292D	exonic	synonymous_SNV
chr17:44351427:G:A	p.Q300Q	exonic	synonymous_SNV
chr17:44351430:G:A	p.S301S	exonic	synonymous_SNV
chr17:44351454:T:C	p.F309F	exonic	synonymous_SNV
chr17:44351585:C:T	p.P323P	exonic	synonymous_SNV
chr17:44351597:G:A	p.T327T	exonic	synonymous_SNV
chr17:44351606:G:A	p.T330T	exonic	synonymous_SNV
chr17:44351615:T:C	p.G333G	exonic	synonymous_SNV
chr17:44351676:C:T	p.L354L	exonic	synonymous_SNV
chr17:44351741:C:T	p.S375S	exonic	synonymous_SNV
chr17:44351762:G:A	p.T382T	exonic	synonymous_SNV
chr17:44351768:G:A	p.G384G	exonic	synonymous_SNV
chr17:44352056:C:A	p.G407G	exonic	synonymous_SNV
chr17:44352095:C:T	p.S420S	exonic	synonymous_SNV
chr17:44352113:G:A	p.L426L	exonic	synonymous_SNV
chr17:44352149:C:T	p.H438H	exonic	synonymous_SNV
chr17:44352176:C:T	p.H447H	exonic	synonymous_SNV
chr17:44352209:G:A	p.P458P	exonic	synonymous_SNV
chr17:44352248:T:C	p.H471H	exonic	synonymous_SNV
chr17:44352376:G:A	p.P483P	exonic	synonymous_SNV
chr17:44352397:G:A	p.V490V	exonic	synonymous_SNV
chr17:44352409:C:T	p.S494S	exonic	synonymous_SNV
chr17:44352412:C:T	p.C495C	exonic	synonymous_SNV
chr17:44352442:C:T	p.A505A	exonic	synonymous_SNV
chr17:44352445:C:T	p.T506T	exonic	synonymous_SNV
chr17:44352448:C:T	p.F507F	exonic	synonymous_SNV
chr17:44352466:C:T	p.H513H	exonic	synonymous_SNV
chr17:44352481:C:T	p.D518D	exonic	synonymous_SNV
chr17:44352663:C:T	p.G549G	exonic	synonymous_SNV
chr17:44352711:C:T	p.C565C	exonic	synonymous_SNV
chr17:44352747:C:T	p.A577A	exonic	synonymous_SNV
chr17:44352750:G:A	p.P578P	exonic	synonymous_SNV
chr17:44352786:A:G	p.R590R	exonic	synonymous_SNV
chr17:44352790:C:T	p.L592L	exonic	synonymous_SNV
chr17:45962355:G:A	p.Q6Q	exonic	synonymous_SNV
chr17:45962373:A:G	p.E12E	exonic	synonymous_SNV
chr17:45962376:T:C	p.D13D	exonic	synonymous_SNV
chr17:45962379:C:T	p.H14H	exonic	synonymous_SNV
chr17:45962388:G:A	p.T17T	exonic	synonymous_SNV
chr17:45962391:C:T	p.Y18Y	exonic	synonymous_SNV
chr17:45962400:G:A	p.G21G	exonic	synonymous_SNV
chr17:45962454:G:A	p.T39T	exonic	synonymous_SNV
chr17:45962457:C:T	p.D40D	exonic	synonymous_SNV
chr17:45971860:A:G	p.E45E	exonic	synonymous_SNV
chr17:45971875:C:A	p.T50T	exonic	synonymous_SNV
chr17:45971878:C:A	p.P51P	exonic	synonymous_SNV
chr17:45971887:C:T	p.D54D	exonic	synonymous_SNV
chr17:45974392:A:G	p.T76T	exonic	synonymous_SNV
chr17:45974395:A:G	p.A77A	exonic	synonymous_SNV
chr17:45974419:C:T	p.P85P	exonic	synonymous_SNV
chr17:45974425:G:A	p.K87K	exonic	synonymous_SNV
chr17:45974434:C:T	p.A90A	exonic	synonymous_SNV
chr17:45974437:G:A	p.A91A	exonic	synonymous_SNV
chr17:45974449:G:A	p.T95T	exonic	synonymous_SNV
chr17:45974452:G:A	p.E96E	exonic	synonymous_SNV
chr17:45978415:C:T	p.D58D	exonic	synonymous_SNV
chr17:45978427:T:C	p.G62G	exonic	synonymous_SNV
chr17:45982879:T:G	p.V100V	exonic	synonymous_SNV
chr17:45982894:G:A	p.R105R	exonic	synonymous_SNV
chr17:45982900:G:A	p.A107A	exonic	synonymous_SNV
chr17:45982930:C:T	p.S117S	exonic	synonymous_SNV
chr17:45982975:T:C	p.S132S	exonic	synonymous_SNV
chr17:45982981:G:A	p.P134P	exonic	synonymous_SNV
chr17:45983023:C:T	p.T148T	exonic	synonymous_SNV
chr17:45983026:G:A	p.A149A	exonic	synonymous_SNV
chr17:45983047:C:T	p.P156P	exonic	synonymous_SNV
chr17:45983059:G:A	p.A160A	exonic	synonymous_SNV
chr17:45983062:T:G	p.P161P	exonic	synonymous_SNV
chr17:45983071:A:G	p.T164T	exonic	synonymous_SNV
chr17:45983137:G:A	p.P186P	exonic	synonymous_SNV
chr17:45983239:G:C	p.L220L	exonic	synonymous_SNV
chr17:45983257:C:T	p.S226S	exonic	synonymous_SNV
chr17:45983287:G:A	p.E236E	exonic	synonymous_SNV
chr17:45983317:G:C	p.S246S	exonic	synonymous_SNV
chr17:45983341:G:A	p.E254E	exonic	synonymous_SNV
chr17:45983347:C:T	p.G256G	exonic	synonymous_SNV
chr17:45983353:C:T	p.H258H	exonic	synonymous_SNV
chr17:45983356:C:T	p.A259A	exonic	synonymous_SNV
chr17:45983407:G:A	p.P276P	exonic	synonymous_SNV
chr17:45983440:G:A	p.P287P	exonic	synonymous_SNV
chr17:45983470:C:T	p.R297R	exonic	synonymous_SNV
chr17:45983473:C:T	p.D298D	exonic	synonymous_SNV
chr17:45983482:G:A	p.E301E	exonic	synonymous_SNV
chr17:45983491:C:G	p.P304P	exonic	synonymous_SNV
chr17:45983500:C:G	p.S307S	exonic	synonymous_SNV
chr17:45983524:C:A	p.A315A	exonic	synonymous_SNV
chr17:45983542:C:G	p.P321P	exonic	synonymous_SNV
chr17:45983548:A:C	p.T323T	exonic	synonymous_SNV
chr17:45983587:G:A	p.A336A	exonic	synonymous_SNV
chr17:45983602:C:G	p.P341P	exonic	synonymous_SNV
chr17:45983626:A:G	p.K349K	exonic	synonymous_SNV
chr17:45983656:C:T	p.P359P	exonic	synonymous_SNV
chr17:45983716:C:T	p.H379H	exonic	synonymous_SNV
chr17:45983761:G:A	p.E394E	exonic	synonymous_SNV
chr17:45983779:T:G	p.A400A	exonic	synonymous_SNV
chr17:45983824:C:T	p.P415P	exonic	synonymous_SNV
chr17:45983881:T:C	p.P434P	exonic	synonymous_SNV
chr17:45983893:G:A	p.P438P	exonic	synonymous_SNV
chr17:45983905:C:T	p.P442P	exonic	synonymous_SNV
chr17:45983914:G:T	p.R445R	exonic	synonymous_SNV
chr17:45987044:C:A	p.R68R	exonic	synonymous_SNV
chr17:45987065:C:T	p.D75D	exonic	synonymous_SNV
chr17:45989961:T:A	p.P497P	exonic	synonymous_SNV
chr17:45990033:T:C	p.T521T	exonic	synonymous_SNV
chr17:45990057:A:C	p.A529A	exonic	synonymous_SNV
chr17:45990072:C:T	p.L534L	exonic	synonymous_SNV
chr17:45991462:G:T	p.G86G	exonic	synonymous_SNV
chr17:45991477:G:A	p.T91T	exonic	synonymous_SNV
chr17:45991483:C:T	p.I93I	exonic	synonymous_SNV
chr17:45991486:C:A	p.A94A	exonic	synonymous_SNV
chr17:45991561:C:T	p.P119P	exonic	synonymous_SNV
chr17:45996427:C:T	p.S137S	exonic	synonymous_SNV
chr17:45996433:C:T	p.Y139Y	exonic	synonymous_SNV
chr17:45996442:C:T	p.P142P	exonic	synonymous_SNV
chr17:45996460:C:T	p.P148P	exonic	synonymous_SNV
chr17:45996481:G:A	p.P155P	exonic	synonymous_SNV
chr17:45996496:A:C	p.P160P	exonic	synonymous_SNV
chr17:45996511:C:G	p.P165P	exonic	synonymous_SNV
chr17:45996520:G:A	p.V168V	exonic	synonymous_SNV
chr17:45996547:G:A	p.S177S	exonic	synonymous_SNV
chr17:45996550:G:T	p.P178P	exonic	synonymous_SNV
chr17:45996604:G:A	p.K196K	exonic	synonymous_SNV
chr17:45996622:C:T	p.I202I	exonic	synonymous_SNV
chr17:45996640:G:A	p.L208L	exonic	synonymous_SNV
chr17:45996658:C:T	p.G214G	exonic	synonymous_SNV
chr17:45999345:G:A	p.P22P	exonic	synonymous_SNV
chr17:45999429:A:G	p.L50L	exonic	synonymous_SNV
chr17:45999447:C:G	p.S56S	exonic	synonymous_SNV
chr17:45999456:C:G	p.T59T	exonic	synonymous_SNV
chr17:45999457:C:T	p.L60L	exonic	synonymous_SNV
chr17:45999495:C:A	p.T72T	exonic	synonymous_SNV
chr17:45999510:T:C	p.S77S	exonic	synonymous_SNV
chr17:45999516:C:T	p.S79S	exonic	synonymous_SNV
chr17:45999597:C:T	p.P106P	exonic	synonymous_SNV
chr17:45999648:G:A	p.A123A	exonic	synonymous_SNV
chr17:46010354:C:G	p.S231S	exonic	synonymous_SNV
chr17:46010390:G:A	p.P243P	exonic	synonymous_SNV
chr17:46010396:C:T	p.G245G	exonic	synonymous_SNV
chr17:46014305:C:G	p.G237G	exonic	synonymous_SNV
chr17:46018658:C:T	p.F257F	exonic	synonymous_SNV
chr17:46018676:G:C	p.S263S	exonic	synonymous_SNV
chr17:46018706:C:T	p.H273H	exonic	synonymous_SNV
chr17:46018715:C:T	p.G276G	exonic	synonymous_SNV
chr17:46018727:A:G	p.K280K	exonic	synonymous_SNV
chr17:46023982:C:T	p.R290R	exonic	synonymous_SNV
chr17:46023988:C:T	p.N292N	exonic	synonymous_SNV
chr17:46024015:G:A	p.A301A	exonic	synonymous_SNV
chr17:46024018:G:A	p.E302E	exonic	synonymous_SNV
chr17:46024033:G:A	p.S307S	exonic	synonymous_SNV
chr17:46024054:G:A	p.T314T	exonic	synonymous_SNV
chr17:46024075:T:C	p.N321N	exonic	synonymous_SNV
chr17:46024096:C:T	p.I328I	exonic	synonymous_SNV
chr17:46024120:C:T	p.L336L	exonic	synonymous_SNV
chr17:46024126:G:A	p.T338T	exonic	synonymous_SNV
chr17:46024162:G:A	p.Q350Q	exonic	synonymous_SNV
chr17:46025138:T:C	p.L265L	exonic	synonymous_SNV
chr19:44905889:A:G	p.R7R	exonic	synonymous_SNV
chr19:44907785:G:A	p.A23A	exonic	synonymous_SNV
chr19:44907800:G:A	p.P28P	exonic	synonymous_SNV
chr19:44907806:C:G	p.P30P	exonic	synonymous_SNV
chr19:44907824:C:T	p.T36T	exonic	synonymous_SNV
chr19:44907836:C:T	p.S40S	exonic	synonymous_SNV
chr19:44907899:G:T	p.L61L	exonic	synonymous_SNV
chr19:44907926:C:T	p.L70L	exonic	synonymous_SNV
chr19:44907948:C:T	p.L78L	exonic	synonymous_SNV
chr19:44908545:C:T	p.D83D	exonic	synonymous_SNV
chr19:44908566:G:A	p.K90K	exonic	synonymous_SNV
chr19:44908596:G:A	p.L100L	exonic	synonymous_SNV
chr19:44908602:G:A	p.P102P	exonic	synonymous_SNV
chr19:44908608:G:A	p.A104A	exonic	synonymous_SNV
chr19:44908617:G:A	p.T107T	exonic	synonymous_SNV
chr19:44908632:C:G	p.S112S	exonic	synonymous_SNV
chr19:44908677:G:A	p.E127E	exonic	synonymous_SNV
chr19:44908680:C:T	p.D128D	exonic	synonymous_SNV
chr19:44908728:C:T	p.L144L	exonic	synonymous_SNV
chr19:44908737:C:T	p.S147S	exonic	synonymous_SNV
chr19:44908740:C:G	p.T148T	exonic	synonymous_SNV
chr19:44908851:C:T	p.R185R	exonic	synonymous_SNV
chr19:44908887:G:A	p.E197E	exonic	synonymous_SNV
chr19:44908917:C:G	p.R207R	exonic	synonymous_SNV
chr19:44908923:G:A	p.R209R	exonic	synonymous_SNV
chr19:44908935:G:T	p.V213V	exonic	synonymous_SNV
chr19:44908947:C:T	p.A217A	exonic	synonymous_SNV
chr19:44908968:G:T	p.R224R	exonic	synonymous_SNV
chr19:44908995:C:T	p.R233R	exonic	synonymous_SNV
chr19:44908998:G:A	p.A234A	exonic	synonymous_SNV
chr19:44909001:G:A	p.R235R	exonic	synonymous_SNV
chr19:44909022:G:A	p.R242R	exonic	synonymous_SNV
chr19:44909028:C:T	p.R244R	exonic	synonymous_SNV
chr19:44909043:G:A	p.E249E	exonic	synonymous_SNV
chr19:44909082:G:A	p.E262E	exonic	synonymous_SNV
chr19:44909104:C:T	p.L270L	exonic	synonymous_SNV
chr19:44909106:G:A	p.L270L	exonic	synonymous_SNV
chr19:44909112:C:A	p.A272A	exonic	synonymous_SNV
chr19:44909151:C:G	p.P285P	exonic	synonymous_SNV
chr19:44909196:G:A	p.K300K	exonic	synonymous_SNV
chr19:44909223:C:G	p.A309A	exonic	synonymous_SNV
chr19:44909226:C:G	p.A310A	exonic	synonymous_SNV
chr19:44909238:C:T	p.S314S	exonic	synonymous_SNV
chr21:25881685:C:T	p.E635E	exonic	synonymous_SNV
chr21:25881712:G:A	p.Y626Y	exonic	synonymous_SNV
chr21:25881763:G:A	p.A609A	exonic	synonymous_SNV
chr21:25881766:G:A	p.D608D	exonic	synonymous_SNV
chr21:25891764:C:T	p.L592L	exonic	synonymous_SNV
chr21:25891794:C:T	p.A582A	exonic	synonymous_SNV
chr21:25891800:G:T	p.V580V	exonic	synonymous_SNV
chr21:25891809:G:A	p.G577G	exonic	synonymous_SNV
chr21:25891830:T:G	p.A570A	exonic	synonymous_SNV
chr21:25897606:A:G	p.H546H	exonic	synonymous_SNV
chr21:25897609:T:C	p.R545R	exonic	synonymous_SNV
chr21:25897627:C:T	p.K539K	exonic	synonymous_SNV
chr21:25897648:C:G	p.T532T	exonic	synonymous_SNV
chr21:25905061:G:A	p.A511A	exonic	synonymous_SNV
chr21:25911796:G:A	p.L487L	exonic	synonymous_SNV
chr21:25911802:G:A	p.D485D	exonic	synonymous_SNV
chr21:25911817:T:C	p.G480G	exonic	synonymous_SNV
chr21:25911826:G:A	p.P477P	exonic	synonymous_SNV
chr21:25911841:G:A	p.T472T	exonic	synonymous_SNV
chr21:25911844:G:A	p.T471T	exonic	synonymous_SNV
chr21:25911850:C:T	p.T469T	exonic	synonymous_SNV
chr21:25911856:G:A	p.T467T	exonic	synonymous_SNV
chr21:25911880:G:A	p.N459N	exonic	synonymous_SNV
chr21:25911904:A:G	p.S451S	exonic	synonymous_SNV
chr21:25911928:A:G	p.D443D	exonic	synonymous_SNV
chr21:25911961:A:G	p.D432D	exonic	synonymous_SNV
chr21:25954612:G:A	p.A424A	exonic	synonymous_SNV
chr21:25954627:G:A	p.N419N	exonic	synonymous_SNV
chr21:25954638:G:A	p.L416L	exonic	synonymous_SNV
chr21:25954663:A:G	p.Y407Y	exonic	synonymous_SNV
chr21:25955639:C:T	p.Q394Q	exonic	synonymous_SNV
chr21:25955645:G:A	p.A392A	exonic	synonymous_SNV
chr21:25955648:T:C	p.K391K	exonic	synonymous_SNV
chr21:25955717:G:A	p.R368R	exonic	synonymous_SNV
chr21:25955729:C:T	p.K364K	exonic	synonymous_SNV
chr21:25955747:G:A	p.H358H	exonic	synonymous_SNV
chr21:25975070:C:T	p.R355R	exonic	synonymous_SNV
chr21:25975094:G:A	p.T347T	exonic	synonymous_SNV
chr21:25975109:C:T	p.L342L	exonic	synonymous_SNV
chr21:25975112:G:A	p.A341A	exonic	synonymous_SNV
chr21:25975223:G:A	p.F304F	exonic	synonymous_SNV
chr21:25976005:T:C	p.A285A	exonic	synonymous_SNV
chr21:25982353:T:C	p.R274R	exonic	synonymous_SNV
chr21:25982377:C:T	p.R266R	exonic	synonymous_SNV
chr21:25982431:G:A	p.L248L	exonic	synonymous_SNV
chr21:25982446:G:A	p.A243A	exonic	synonymous_SNV
chr21:25982461:G:A	p.A238A	exonic	synonymous_SNV
chr21:25997409:T:C	p.Q291Q	exonic	synonymous_SNV
chr21:26000019:G:A	p.S287S	exonic	synonymous_SNV
chr21:26000022:G:A	p.G286G	exonic	synonymous_SNV
chr21:26000031:G:A	p.A283A	exonic	synonymous_SNV
chr21:26000073:G:A	p.G269G	exonic	synonymous_SNV
chr21:26000085:G:A	p.Y265Y	exonic	synonymous_SNV
chr21:26000121:A:G	p.F253F	exonic	synonymous_SNV
chr21:26000151:C:T	p.P243P	exonic	synonymous_SNV
chr21:26000154:C:T	p.G242G	exonic	synonymous_SNV
chr21:26000157:C:T	p.T241T	exonic	synonymous_SNV
chr21:26000163:G:A	p.A239A	exonic	synonymous_SNV
chr21:26021877:G:T	p.T220T	exonic	synonymous_SNV
chr21:26021916:T:C	p.E207E	exonic	synonymous_SNV
chr21:26021919:G:A	p.Y206Y	exonic	synonymous_SNV
chr21:26022006:T:C	p.E177E	exonic	synonymous_SNV
chr21:26051044:C:T	p.S150S	exonic	synonymous_SNV
chr21:26051059:C:T	p.A145A	exonic	synonymous_SNV
chr21:26051098:T:C	p.P132P	exonic	synonymous_SNV
chr21:26051116:T:C	p.V126V	exonic	synonymous_SNV
chr21:26051161:G:A	p.D111D	exonic	synonymous_SNV
chr21:26051170:G:A	p.N108N	exonic	synonymous_SNV
chr21:26053242:G:A	p.A98A	exonic	synonymous_SNV
chr21:26053245:G:A	p.V97V	exonic	synonymous_SNV
chr21:26053251:G:A	p.H95H	exonic	synonymous_SNV
chr21:26053272:G:A	p.C88C	exonic	synonymous_SNV
chr21:26053278:A:G	p.D86D	exonic	synonymous_SNV
chr21:26053302:T:C	p.K78K	exonic	synonymous_SNV
chr21:26053326:G:A	p.A70A	exonic	synonymous_SNV
chr21:26089947:G:A	p.C61C	exonic	synonymous_SNV
chr21:26111979:T:C	p.E75E	exonic	synonymous_SNV
chr21:26112018:G:A	p.C62C	exonic	synonymous_SNV
chr21:26112063:G:A	p.V47V	exonic	synonymous_SNV
chr21:26112072:G:A	p.H44H	exonic	synonymous_SNV
chr21:26112086:T:G	p.R40R	exonic	synonymous_SNV
chr21:26112141:G:T	p.P21P	exonic	synonymous_SNV
chr21:26140173:A:G	p.L8L	exonic	synonymous_SNV
chr21:26170588:G:A	p.A11A	exonic	synonymous_SNV
chr21:26170597:G:A	p.L8L	exonic	synonymous_SNV
chr21:26170612:G:A	p.P3P	exonic	synonymous_SNV
chr17:45999664:T:C	p.X129Q	exonic	stoploss
chr1:155235000:G:A	p.Q449X	exonic	stopgain
chr1:155235770:C:CAAAGTTAAAGG	p.V346_R347delinsVLX	exonic	stopgain
chr1:155235773:C:T	p.W345X	exonic	stopgain
chr1:155236277:G:A	p.R311X	exonic	stopgain
chr1:155237454:G:A	p.R209X	exonic	stopgain
chr1:155238227:C:T	p.W136X	exonic	stopgain
chr1:155238260:G:C	p.S125X	exonic	stopgain
chr1:155238291:G:A	p.R115X	exonic	stopgain
chr1:226885661:C:A	p.Y160X	exonic	stopgain
chr6:41158691:C:T	p.W191X	exonic	stopgain
chr6:41161474:G:T	p.C60X	exonic	stopgain
chr6:41161540:A:C	p.Y38X	exonic	stopgain
chr6:41161557:G:A	p.Q33X	exonic	stopgain
chr12:64484361:G:T	p.E351X	exonic	stopgain
chr12:64485995:C:T	p.R440X	exonic	stopgain
chr12:64486007:C:T	p.R444X	exonic	stopgain
chr12:64490094:C:G	p.S499X	exonic	stopgain
chr17:44349730:C:T	p.R110X	exonic	stopgain
chr17:45962362:G:T	p.E9X	exonic	stopgain
chr17:45982991:G:T	p.E138X	exonic	stopgain
chr17:45983216:C:T	p.R213X	exonic	stopgain
chr17:45983309:C:T	p.Q244X	exonic	stopgain
chr17:45990018:C:G	p.Y516X	exonic	stopgain
chr17:45990037:C:T	p.R523X	exonic	stopgain
chr17:45999435:G:A	p.W52X	exonic	stopgain
chr17:45999511:T:TA	p.Y78_S79delinsX	exonic	stopgain
chr17:45999586:C:T	p.Q103X	exonic	stopgain
chr19:44906639:G:A	p.W5X	exonic	stopgain
chr19:44906647:T:A	p.L8X	exonic	stopgain
chr19:44907831:C:T	p.Q39X	exonic	stopgain
chr19:44909053:C:T	p.Q253X	exonic	stopgain
chr19:44909122:C:T	p.Q276X	exonic	stopgain
chr21:25975072:G:GTATCATTAAAA	p.R355_P356delinsFX	exonic	stopgain
chr21:25997375:G:A	p.R303X	exonic	stopgain
chr1:11013936:A:C	p.N70T	exonic	nonsynonymous_SNV
chr1:11013954:A:G	p.N76S	exonic	nonsynonymous_SNV
chr1:11016871:A:T	p.D89V	exonic	nonsynonymous_SNV
chr1:11016874:C:T	p.A90V	exonic	nonsynonymous_SNV
chr1:11016877:C:T	p.S91L	exonic	nonsynonymous_SNV
chr1:11020435:C:A	p.Q184K	exonic	nonsynonymous_SNV
chr1:11020454:G:A	p.S190N	exonic	nonsynonymous_SNV
chr1:11022209:A:G	p.N267S	exonic	nonsynonymous_SNV
chr1:11022284:G:C	p.S292T	exonic	nonsynonymous_SNV
chr1:11022322:A:G	p.S305G	exonic	nonsynonymous_SNV
chr1:11022350:G:C	p.G314A	exonic	nonsynonymous_SNV
chr1:11022376:A:G	p.M323V	exonic	nonsynonymous_SNV
chr1:11022511:G:A	p.G368S	exonic	nonsynonymous_SNV
chr1:11022550:G:T	p.A381S	exonic	nonsynonymous_SNV
chr1:11022553:G:A	p.A382T	exonic	nonsynonymous_SNV
chr1:11022568:T:A	p.S387T	exonic	nonsynonymous_SNV
chr1:11022613:G:A	p.G402S	exonic	nonsynonymous_SNV
chr1:11022631:A:G	p.K408E	exonic	nonsynonymous_SNV
chr1:155235002:C:T	p.R448H	exonic	nonsynonymous_SNV
chr1:155235003:G:A	p.R448C	exonic	nonsynonymous_SNV
chr1:155235006:G:A	p.R447C	exonic	nonsynonymous_SNV
chr1:155235024:T:G	p.I441L	exonic	nonsynonymous_SNV
chr1:155235060:C:T	p.V429M	exonic	nonsynonymous_SNV
chr1:155235096:A:G	p.S417P	exonic	nonsynonymous_SNV
chr1:155235196:G:A	p.R415C	exonic	nonsynonymous_SNV
chr1:155235211:C:T	p.V410M	exonic	nonsynonymous_SNV
chr1:155235217:C:G	p.A408P	exonic	nonsynonymous_SNV
chr1:155235247:C:T	p.A398T	exonic	nonsynonymous_SNV
chr1:155235249:T:C	p.D397G	exonic	nonsynonymous_SNV
chr1:155235252:A:G	p.L396P	exonic	nonsynonymous_SNV
chr1:155235256:C:T	p.D395N	exonic	nonsynonymous_SNV
chr1:155235266:A:T	p.S391R	exonic	nonsynonymous_SNV
chr1:155235282:A:G	p.V386A	exonic	nonsynonymous_SNV
chr1:155235301:G:A	p.P380S	exonic	nonsynonymous_SNV
chr1:155235727:C:G	p.D361H	exonic	nonsynonymous_SNV
chr1:155235736:T:C	p.I358V	exonic	nonsynonymous_SNV
chr1:155235771:A:G	p.V346A	exonic	nonsynonymous_SNV
chr1:155235772:C:A	p.V346L	exonic	nonsynonymous_SNV
chr1:155235786:C:A	p.G341V	exonic	nonsynonymous_SNV
chr1:155235787:C:T	p.G341R	exonic	nonsynonymous_SNV
chr1:155235790:C:T	p.E340K	exonic	nonsynonymous_SNV
chr1:155235814:C:T	p.D332N	exonic	nonsynonymous_SNV
chr1:155235831:T:C	p.H326R	exonic	nonsynonymous_SNV
chr1:155235843:T:C	p.N322S	exonic	nonsynonymous_SNV
chr1:155236269:C:T	p.M313I	exonic	nonsynonymous_SNV
chr1:155236294:C:T	p.R305Q	exonic	nonsynonymous_SNV
chr1:155236295:G:A	p.R305W	exonic	nonsynonymous_SNV
chr1:155236298:C:G	p.V304L	exonic	nonsynonymous_SNV
chr1:155236303:T:C	p.Q302R	exonic	nonsynonymous_SNV
chr1:155236313:A:T	p.F299I	exonic	nonsynonymous_SNV
chr1:155236315:T:C	p.K298R	exonic	nonsynonymous_SNV
chr1:155236318:G:A	p.S297F	exonic	nonsynonymous_SNV
chr1:155236354:T:C	p.N285S	exonic	nonsynonymous_SNV
chr1:155236366:C:T	p.R281H	exonic	nonsynonymous_SNV
chr1:155236384:G:A	p.T275I	exonic	nonsynonymous_SNV
chr1:155236388:C:T	p.A274T	exonic	nonsynonymous_SNV
chr1:155236409:C:G	p.D267H	exonic	nonsynonymous_SNV
chr1:155236412:G:C	p.L266V	exonic	nonsynonymous_SNV
chr1:155236426:G:C	p.A261G	exonic	nonsynonymous_SNV
chr1:155237369:C:T	p.R237H	exonic	nonsynonymous_SNV
chr1:155237370:G:A	p.R237C	exonic	nonsynonymous_SNV
chr1:155237384:A:G	p.M232T	exonic	nonsynonymous_SNV
chr1:155237393:C:T	p.R229H	exonic	nonsynonymous_SNV
chr1:155237399:T:C	p.N227S	exonic	nonsynonymous_SNV
chr1:155237412:T:C	p.S223G	exonic	nonsynonymous_SNV
chr1:155237418:C:T	p.A221T	exonic	nonsynonymous_SNV
chr1:155237423:G:A	p.T219I	exonic	nonsynonymous_SNV
chr1:155237438:C:T	p.R214H	exonic	nonsynonymous_SNV
chr1:155237439:G:A	p.R214C	exonic	nonsynonymous_SNV
chr1:155237444:A:G	p.I212T	exonic	nonsynonymous_SNV
chr1:155237453:C:T	p.R209Q	exonic	nonsynonymous_SNV
chr1:155237458:A:C	p.H207Q	exonic	nonsynonymous_SNV
chr1:155237460:G:A	p.H207Y	exonic	nonsynonymous_SNV
chr1:155237487:A:C	p.F198V	exonic	nonsynonymous_SNV
chr1:155237490:G:T	p.P197T	exonic	nonsynonymous_SNV
chr1:155237498:C:T	p.S194N	exonic	nonsynonymous_SNV
chr1:155237508:C:T	p.G191R	exonic	nonsynonymous_SNV
chr1:155237576:A:T	p.F168Y	exonic	nonsynonymous_SNV
chr1:155238173:C:T	p.G154E	exonic	nonsynonymous_SNV
chr1:155238174:C:T	p.G154R	exonic	nonsynonymous_SNV
chr1:155238194:C:T	p.G147E	exonic	nonsynonymous_SNV
chr1:155238200:C:T	p.G145E	exonic	nonsynonymous_SNV
chr1:155238215:T:C	p.N140S	exonic	nonsynonymous_SNV
chr1:155238269:C:T	p.R122H	exonic	nonsynonymous_SNV
chr1:155238290:C:T	p.R115Q	exonic	nonsynonymous_SNV
chr1:155238539:G:T	p.P102Q	exonic	nonsynonymous_SNV
chr1:155238570:C:G	p.D92H	exonic	nonsynonymous_SNV
chr1:155238584:T:C	p.Y87C	exonic	nonsynonymous_SNV
chr1:155238597:G:A	p.R83C	exonic	nonsynonymous_SNV
chr1:155238605:A:G	p.F80S	exonic	nonsynonymous_SNV
chr1:155238611:C:T	p.C78Y	exonic	nonsynonymous_SNV
chr1:155238620:A:G	p.M75T	exonic	nonsynonymous_SNV
chr1:155238621:T:C	p.M75V	exonic	nonsynonymous_SNV
chr1:155238630:G:A	p.R72W	exonic	nonsynonymous_SNV
chr1:155238645:C:T	p.G67R	exonic	nonsynonymous_SNV
chr1:155239633:G:A	p.S59L	exonic	nonsynonymous_SNV
chr1:155239643:G:C	p.L56V	exonic	nonsynonymous_SNV
chr1:155239655:C:A	p.A52S	exonic	nonsynonymous_SNV
chr1:155239658:G:A	p.P51S	exonic	nonsynonymous_SNV
chr1:155239687:G:A	p.A41V	exonic	nonsynonymous_SNV
chr1:155239700:T:C	p.M37V	exonic	nonsynonymous_SNV
chr1:155239737:T:A	p.E24D	exonic	nonsynonymous_SNV
chr1:155239929:C:T	p.M1I	exonic	nonsynonymous_SNV
chr1:155239934:G:A	p.R87W	exonic	nonsynonymous_SNV
chr1:155239936:C:T	p.R86Q	exonic	nonsynonymous_SNV
chr1:155239946:G:A	p.R83C	exonic	nonsynonymous_SNV
chr1:155239957:T:C	p.Y79C	exonic	nonsynonymous_SNV
chr1:155239961:G:A	p.R78C	exonic	nonsynonymous_SNV
chr1:155239962:G:T	p.S77R	exonic	nonsynonymous_SNV
chr1:155239990:G:C	p.P68R	exonic	nonsynonymous_SNV
chr1:155239996:T:A	p.D66V	exonic	nonsynonymous_SNV
chr1:155240048:C:T	p.G49S	exonic	nonsynonymous_SNV
chr1:155240057:T:C	p.K46E	exonic	nonsynonymous_SNV
chr1:155240071:C:T	p.R41H	exonic	nonsynonymous_SNV
chr1:155240649:C:G	p.Q32H	exonic	nonsynonymous_SNV
chr1:155240661:C:G	p.L28F	exonic	nonsynonymous_SNV
chr1:155240677:C:T	p.G23D	exonic	nonsynonymous_SNV
chr1:155240683:A:G	p.M21T	exonic	nonsynonymous_SNV
chr1:155240687:T:C	p.I20V	exonic	nonsynonymous_SNV
chr1:155240689:C:T	p.S19N	exonic	nonsynonymous_SNV
chr1:155240696:T:C	p.R17G	exonic	nonsynonymous_SNV
chr1:155240699:T:C	p.S16G	exonic	nonsynonymous_SNV
chr1:155240701:A:G	p.L15S	exonic	nonsynonymous_SNV
chr1:155240707:T:C	p.K13R	exonic	nonsynonymous_SNV
chr1:155240711:G:A	p.P12S	exonic	nonsynonymous_SNV
chr1:155240714:A:T	p.C11S	exonic	nonsynonymous_SNV
chr1:155241090:C:G	p.R8T	exonic	nonsynonymous_SNV
chr1:155241093:G:A	p.S7F	exonic	nonsynonymous_SNV
chr1:226881935:G:A	p.E10K	exonic	nonsynonymous_SNV
chr1:226881960:C:T	p.T18M	exonic	nonsynonymous_SNV
chr1:226881969:T:C	p.M21T	exonic	nonsynonymous_SNV
chr1:226881972:C:T	p.S22L	exonic	nonsynonymous_SNV
chr1:226881977:G:A	p.E24K	exonic	nonsynonymous_SNV
chr1:226881984:C:G	p.P26R	exonic	nonsynonymous_SNV
chr1:226881990:C:T	p.P28L	exonic	nonsynonymous_SNV
chr1:226881992:C:T	p.R29C	exonic	nonsynonymous_SNV
chr1:226882007:G:A	p.G34S	exonic	nonsynonymous_SNV
chr1:226882017:G:A	p.G37D	exonic	nonsynonymous_SNV
chr1:226882026:A:T	p.D40V	exonic	nonsynonymous_SNV
chr1:226882041:C:T	p.A45V	exonic	nonsynonymous_SNV
chr1:226883712:A:G	p.Q50R	exonic	nonsynonymous_SNV
chr1:226883725:G:C	p.E54D	exonic	nonsynonymous_SNV
chr1:226883729:G:A	p.G56S	exonic	nonsynonymous_SNV
chr1:226883747:C:T	p.R62C	exonic	nonsynonymous_SNV
chr1:226883748:G:A	p.R62H	exonic	nonsynonymous_SNV
chr1:226883757:G:A	p.C65Y	exonic	nonsynonymous_SNV
chr1:226883771:G:A	p.G70R	exonic	nonsynonymous_SNV
chr1:226883774:C:T	p.R71W	exonic	nonsynonymous_SNV
chr1:226883781:C:G	p.P73R	exonic	nonsynonymous_SNV
chr1:226883855:T:A	p.C98S	exonic	nonsynonymous_SNV
chr1:226883862:T:A	p.I100N	exonic	nonsynonymous_SNV
chr1:226885543:A:G	p.Y121C	exonic	nonsynonymous_SNV
chr1:226885566:C:T	p.P129S	exonic	nonsynonymous_SNV
chr1:226885570:C:T	p.S130L	exonic	nonsynonymous_SNV
chr1:226885582:G:A	p.R134H	exonic	nonsynonymous_SNV
chr1:226885596:G:A	p.V139M	exonic	nonsynonymous_SNV
chr1:226885603:A:T	p.N141I	exonic	nonsynonymous_SNV
chr1:226885617:A:T	p.I146F	exonic	nonsynonymous_SNV
chr1:226885629:G:T	p.V150L	exonic	nonsynonymous_SNV
chr1:226885632:G:A	p.V151I	exonic	nonsynonymous_SNV
chr1:226885635:A:G	p.M152V	exonic	nonsynonymous_SNV
chr1:226885668:C:T	p.R163C	exonic	nonsynonymous_SNV
chr1:226888097:C:A	p.H169N	exonic	nonsynonymous_SNV
chr1:226888112:A:G	p.M174V	exonic	nonsynonymous_SNV
chr1:226888116:C:G	p.S175C	exonic	nonsynonymous_SNV
chr1:226888121:C:G	p.L177V	exonic	nonsynonymous_SNV
chr1:226888136:C:T	p.L182F	exonic	nonsynonymous_SNV
chr1:226888145:T:G	p.Y185D	exonic	nonsynonymous_SNV
chr1:226888851:G:A	p.V197M	exonic	nonsynonymous_SNV
chr1:226888854:G:T	p.A198S	exonic	nonsynonymous_SNV
chr1:226888858:T:C	p.M199T	exonic	nonsynonymous_SNV
chr1:226888877:G:C	p.L205F	exonic	nonsynonymous_SNV
chr1:226888917:A:T	p.I219F	exonic	nonsynonymous_SNV
chr1:226888927:A:C	p.K222T	exonic	nonsynonymous_SNV
chr1:226888933:C:T	p.P224L	exonic	nonsynonymous_SNV
chr1:226888935:C:G	p.L225V	exonic	nonsynonymous_SNV
chr1:226888950:G:A	p.A230T	exonic	nonsynonymous_SNV
chr1:226888972:C:T	p.A237V	exonic	nonsynonymous_SNV
chr1:226888974:C:T	p.L238F	exonic	nonsynonymous_SNV
chr1:226888975:T:C	p.L238P	exonic	nonsynonymous_SNV
chr1:226888996:A:G	p.K245R	exonic	nonsynonymous_SNV
chr1:226888999:A:T	p.Y246F	exonic	nonsynonymous_SNV
chr1:226889016:G:A	p.A252T	exonic	nonsynonymous_SNV
chr1:226889031:G:A	p.G257S	exonic	nonsynonymous_SNV
chr1:226889034:G:A	p.A258T	exonic	nonsynonymous_SNV
chr1:226889043:G:C	p.V261L	exonic	nonsynonymous_SNV
chr1:226890079:G:T	p.V278L	exonic	nonsynonymous_SNV
chr1:226890098:G:A	p.R284K	exonic	nonsynonymous_SNV
chr1:226890106:C:T	p.P287S	exonic	nonsynonymous_SNV
chr1:226891283:A:G	p.M298V	exonic	nonsynonymous_SNV
chr1:226891292:A:T	p.T301S	exonic	nonsynonymous_SNV
chr1:226891293:C:T	p.T301M	exonic	nonsynonymous_SNV
chr1:226891298:G:A	p.G303S	exonic	nonsynonymous_SNV
chr1:226891319:T:C	p.S310P	exonic	nonsynonymous_SNV
chr1:226891320:C:T	p.S310F	exonic	nonsynonymous_SNV
chr1:226891334:C:T	p.L315F	exonic	nonsynonymous_SNV
chr1:226891347:A:G	p.Y319C	exonic	nonsynonymous_SNV
chr1:226891349:G:A	p.D320N	exonic	nonsynonymous_SNV
chr1:226891353:C:T	p.P321L	exonic	nonsynonymous_SNV
chr1:226891752:C:G	p.S327C	exonic	nonsynonymous_SNV
chr1:226891769:G:A	p.E333K	exonic	nonsynonymous_SNV
chr1:226891772:C:G	p.P334A	exonic	nonsynonymous_SNV
chr1:226891790:T:C	p.F340L	exonic	nonsynonymous_SNV
chr1:226891814:C:T	p.P348S	exonic	nonsynonymous_SNV
chr1:226891817:G:A	p.G349R	exonic	nonsynonymous_SNV
chr1:226891842:A:G	p.E357G	exonic	nonsynonymous_SNV
chr1:226894007:G:C	p.R358T	exonic	nonsynonymous_SNV
chr1:226894027:G:A	p.G365R	exonic	nonsynonymous_SNV
chr1:226894064:C:T	p.A377V	exonic	nonsynonymous_SNV
chr1:226894075:G:C	p.G381R	exonic	nonsynonymous_SNV
chr1:226894081:G:A	p.G383R	exonic	nonsynonymous_SNV
chr1:226894082:G:A	p.G383E	exonic	nonsynonymous_SNV
chr1:226894091:A:G	p.N386S	exonic	nonsynonymous_SNV
chr1:226894094:C:T	p.T387I	exonic	nonsynonymous_SNV
chr1:226894102:G:T	p.A390S	exonic	nonsynonymous_SNV
chr1:226894111:G:A	p.V393M	exonic	nonsynonymous_SNV
chr1:226895437:C:A	p.T402N	exonic	nonsynonymous_SNV
chr1:226895439:C:T	p.L403F	exonic	nonsynonymous_SNV
chr1:226895475:G:A	p.A415T	exonic	nonsynonymous_SNV
chr1:226895508:T:G	p.F426V	exonic	nonsynonymous_SNV
chr1:226895521:C:T	p.T430M	exonic	nonsynonymous_SNV
chr1:226895526:A:C	p.N432H	exonic	nonsynonymous_SNV
chr1:226895535:C:T	p.R435W	exonic	nonsynonymous_SNV
chr1:226895536:G:A	p.R435Q	exonic	nonsynonymous_SNV
chr1:226895548:A:C	p.D439A	exonic	nonsynonymous_SNV
chr1:226895562:C:T	p.H444Y	exonic	nonsynonymous_SNV
chr1:226895574:A:G	p.I448V	exonic	nonsynonymous_SNV
chr4:89729217:C:T	p.E75K	exonic	nonsynonymous_SNV
chr4:89729219:T:G	p.N74T	exonic	nonsynonymous_SNV
chr4:89729225:G:A	p.P72L	exonic	nonsynonymous_SNV
chr4:89729242:T:G	p.E66D	exonic	nonsynonymous_SNV
chr4:89729246:A:G	p.L65P	exonic	nonsynonymous_SNV
chr4:89771405:A:C	p.C52G	exonic	nonsynonymous_SNV
chr4:89771417:A:G	p.C48R	exonic	nonsynonymous_SNV
chr4:89771444:C:T	p.A39T	exonic	nonsynonymous_SNV
chr4:89771451:T:G	p.R36S	exonic	nonsynonymous_SNV
chr4:89771473:C:T	p.R29K	exonic	nonsynonymous_SNV
chr4:89771497:G:C	p.A21G	exonic	nonsynonymous_SNV
chr4:89771506:C:T	p.R18K	exonic	nonsynonymous_SNV
chr4:89771540:G:T	p.Q7K	exonic	nonsynonymous_SNV
chr4:89771542:T:C	p.K6R	exonic	nonsynonymous_SNV
chr4:89771548:C:T	p.R4H	exonic	nonsynonymous_SNV
chr4:89771549:G:A	p.R4C	exonic	nonsynonymous_SNV
chr4:89771557:A:T	p.M1K	exonic	nonsynonymous_SNV
chr4:89822256:T:C	p.Q99R	exonic	nonsynonymous_SNV
chr4:89822257:G:T	p.Q99K	exonic	nonsynonymous_SNV
chr4:89822265:T:C	p.K96R	exonic	nonsynonymous_SNV
chr4:89822277:G:T	p.T92N	exonic	nonsynonymous_SNV
chr4:89822335:C:T	p.G73S	exonic	nonsynonymous_SNV
chr4:89822338:T:G	p.T72P	exonic	nonsynonymous_SNV
chr4:89822379:T:C	p.K58R	exonic	nonsynonymous_SNV
chr4:89828146:T:C	p.T54A	exonic	nonsynonymous_SNV
chr4:89828156:A:C	p.H50Q	exonic	nonsynonymous_SNV
chr6:41158608:C:A	p.G219C	exonic	nonsynonymous_SNV
chr6:41158616:G:A	p.A216V	exonic	nonsynonymous_SNV
chr6:41158617:C:A	p.A216S	exonic	nonsynonymous_SNV
chr6:41158641:G:A	p.H208Y	exonic	nonsynonymous_SNV
chr6:41158647:G:A	p.P206S	exonic	nonsynonymous_SNV
chr6:41158656:T:C	p.T203A	exonic	nonsynonymous_SNV
chr6:41158659:C:G	p.E202Q	exonic	nonsynonymous_SNV
chr6:41158670:A:G	p.L198P	exonic	nonsynonymous_SNV
chr6:41158694:G:A	p.T190I	exonic	nonsynonymous_SNV
chr6:41158701:G:A	p.L188F	exonic	nonsynonymous_SNV
chr6:41158704:T:G	p.I187L	exonic	nonsynonymous_SNV
chr6:41158716:T:A	p.S183C	exonic	nonsynonymous_SNV
chr6:41158719:T:A	p.T182S	exonic	nonsynonymous_SNV
chr6:41158721:C:G	p.G181A	exonic	nonsynonymous_SNV
chr6:41158722:C:G	p.G181R	exonic	nonsynonymous_SNV
chr6:41158725:G:C	p.P180A	exonic	nonsynonymous_SNV
chr6:41158763:T:C	p.K167R	exonic	nonsynonymous_SNV
chr6:41158767:C:T	p.V166M	exonic	nonsynonymous_SNV
chr6:41158768:G:A	p.T230M	exonic	nonsynonymous_SNV
chr6:41158875:G:A	p.P225L	exonic	nonsynonymous_SNV
chr6:41158881:G:A	p.T223I	exonic	nonsynonymous_SNV
chr6:41158896:C:G	p.G218A	exonic	nonsynonymous_SNV
chr6:41158903:C:A	p.D216Y	exonic	nonsynonymous_SNV
chr6:41158904:A:C	p.H215Q	exonic	nonsynonymous_SNV
chr6:41158908:C:T	p.G214D	exonic	nonsynonymous_SNV
chr6:41158917:A:G	p.L211P	exonic	nonsynonymous_SNV
chr6:41158927:G:C	p.P208A	exonic	nonsynonymous_SNV
chr6:41158963:C:T	p.A196T	exonic	nonsynonymous_SNV
chr6:41158969:A:G	p.W194R	exonic	nonsynonymous_SNV
chr6:41158975:C:T	p.A192T	exonic	nonsynonymous_SNV
chr6:41158980:G:A	p.A190V	exonic	nonsynonymous_SNV
chr6:41158990:T:C	p.I187V	exonic	nonsynonymous_SNV
chr6:41158996:T:C	p.I185V	exonic	nonsynonymous_SNV
chr6:41159016:A:C	p.L178R	exonic	nonsynonymous_SNV
chr6:41159025:A:G	p.I175T	exonic	nonsynonymous_SNV
chr6:41159034:G:T	p.P172H	exonic	nonsynonymous_SNV
chr6:41159035:G:A	p.P172S	exonic	nonsynonymous_SNV
chr6:41159039:G:C	p.F170L	exonic	nonsynonymous_SNV
chr6:41159052:C:T	p.G166E	exonic	nonsynonymous_SNV
chr6:41159063:G:C	p.S162R	exonic	nonsynonymous_SNV
chr6:41159801:C:A	p.S158I	exonic	nonsynonymous_SNV
chr6:41159805:G:A	p.H157Y	exonic	nonsynonymous_SNV
chr6:41159816:G:A	p.A153V	exonic	nonsynonymous_SNV
chr6:41159823:C:T	p.E151K	exonic	nonsynonymous_SNV
chr6:41159865:C:T	p.D137N	exonic	nonsynonymous_SNV
chr6:41159867:C:T	p.R136Q	exonic	nonsynonymous_SNV
chr6:41159868:G:A	p.R136W	exonic	nonsynonymous_SNV
chr6:41159882:T:C	p.D131G	exonic	nonsynonymous_SNV
chr6:41161265:G:A	p.A130V	exonic	nonsynonymous_SNV
chr6:41161266:C:A	p.A130S	exonic	nonsynonymous_SNV
chr6:41161350:G:T	p.P102T	exonic	nonsynonymous_SNV
chr6:41161361:C:T	p.R98Q	exonic	nonsynonymous_SNV
chr6:41161364:A:G	p.L97P	exonic	nonsynonymous_SNV
chr6:41161377:G:C	p.L93V	exonic	nonsynonymous_SNV
chr6:41161385:C:T	p.G90D	exonic	nonsynonymous_SNV
chr6:41161395:C:T	p.D87N	exonic	nonsynonymous_SNV
chr6:41161451:T:C	p.N68S	exonic	nonsynonymous_SNV
chr6:41161454:T:C	p.H67R	exonic	nonsynonymous_SNV
chr6:41161457:G:A	p.T66M	exonic	nonsynonymous_SNV
chr6:41161470:G:A	p.R62C	exonic	nonsynonymous_SNV
chr6:41161481:C:T	p.G58D	exonic	nonsynonymous_SNV
chr6:41161499:C:T	p.R52H	exonic	nonsynonymous_SNV
chr6:41161500:G:A	p.R52C	exonic	nonsynonymous_SNV
chr6:41161527:G:A	p.H43Y	exonic	nonsynonymous_SNV
chr6:41161532:A:C	p.M41R	exonic	nonsynonymous_SNV
chr6:41161537:G:C	p.D39E	exonic	nonsynonymous_SNV
chr6:41161541:T:C	p.Y38C	exonic	nonsynonymous_SNV
chr6:41161551:A:G	p.S35P	exonic	nonsynonymous_SNV
chr6:41161571:G:A	p.A28V	exonic	nonsynonymous_SNV
chr6:41161575:C:T	p.V27M	exonic	nonsynonymous_SNV
chr6:41161580:T:A	p.Q25L	exonic	nonsynonymous_SNV
chr6:41161599:G:A	p.H19Y	exonic	nonsynonymous_SNV
chr6:41161607:G:A	p.S16F	exonic	nonsynonymous_SNV
chr6:41163069:C:T	p.R5Q	exonic	nonsynonymous_SNV
chr6:41163070:G:A	p.R5W	exonic	nonsynonymous_SNV
chr12:64455884:C:G	p.S5C	exonic	nonsynonymous_SNV
chr12:64455908:A:G	p.D13G	exonic	nonsynonymous_SNV
chr12:64455910:A:G	p.I14V	exonic	nonsynonymous_SNV
chr12:64460226:A:G	p.N42S	exonic	nonsynonymous_SNV
chr12:64460285:C:T	p.L62F	exonic	nonsynonymous_SNV
chr12:64460288:A:C	p.N63H	exonic	nonsynonymous_SNV
chr12:64460289:A:G	p.N63S	exonic	nonsynonymous_SNV
chr12:64464341:C:T	p.T79I	exonic	nonsynonymous_SNV
chr12:64464394:G:A	p.V97I	exonic	nonsynonymous_SNV
chr12:64464419:A:G	p.Y105C	exonic	nonsynonymous_SNV
chr12:64464427:C:T	p.P108S	exonic	nonsynonymous_SNV
chr12:64464455:G:A	p.R117Q	exonic	nonsynonymous_SNV
chr12:64466922:G:A	p.R127Q	exonic	nonsynonymous_SNV
chr12:64466946:A:T	p.D135V	exonic	nonsynonymous_SNV
chr12:64466966:A:T	p.M142L	exonic	nonsynonymous_SNV
chr12:64466981:G:A	p.E147K	exonic	nonsynonymous_SNV
chr12:64466994:C:T	p.S151F	exonic	nonsynonymous_SNV
chr12:64466996:G:C	p.V152L	exonic	nonsynonymous_SNV
chr12:64466997:T:C	p.V152A	exonic	nonsynonymous_SNV
chr12:64467009:C:T	p.T156I	exonic	nonsynonymous_SNV
chr12:64467037:A:T	p.E165D	exonic	nonsynonymous_SNV
chr12:64474239:A:G	p.M184V	exonic	nonsynonymous_SNV
chr12:64474266:G:T	p.D193Y	exonic	nonsynonymous_SNV
chr12:64474285:G:C	p.G199A	exonic	nonsynonymous_SNV
chr12:64474309:T:C	p.I207T	exonic	nonsynonymous_SNV
chr12:64474328:T:G	p.H213Q	exonic	nonsynonymous_SNV
chr12:64480055:G:A	p.V249I	exonic	nonsynonymous_SNV
chr12:64480068:A:C	p.E253A	exonic	nonsynonymous_SNV
chr12:64480103:G:C	p.V265L	exonic	nonsynonymous_SNV
chr12:64480121:C:T	p.R271W	exonic	nonsynonymous_SNV
chr12:64480122:G:A	p.R271Q	exonic	nonsynonymous_SNV
chr12:64481843:G:A	p.G272S	exonic	nonsynonymous_SNV
chr12:64481874:C:T	p.A282V	exonic	nonsynonymous_SNV
chr12:64481900:A:G	p.K291E	exonic	nonsynonymous_SNV
chr12:64481945:C:A	p.L306I	exonic	nonsynonymous_SNV
chr12:64481952:G:T	p.R308L	exonic	nonsynonymous_SNV
chr12:64481957:G:T	p.V310L	exonic	nonsynonymous_SNV
chr12:64481961:T:C	p.I311T	exonic	nonsynonymous_SNV
chr12:64481964:A:G	p.H312R	exonic	nonsynonymous_SNV
chr12:64481981:C:A	p.Q318K	exonic	nonsynonymous_SNV
chr12:64481990:G:A	p.A321T	exonic	nonsynonymous_SNV
chr12:64481993:C:T	p.H322Y	exonic	nonsynonymous_SNV
chr12:64482021:C:T	p.T331I	exonic	nonsynonymous_SNV
chr12:64484307:A:G	p.T333A	exonic	nonsynonymous_SNV
chr12:64484350:C:A	p.S347Y	exonic	nonsynonymous_SNV
chr12:64484367:A:G	p.I353V	exonic	nonsynonymous_SNV
chr12:64484382:C:T	p.R358C	exonic	nonsynonymous_SNV
chr12:64484383:G:A	p.R358H	exonic	nonsynonymous_SNV
chr12:64484405:G:C	p.R365S	exonic	nonsynonymous_SNV
chr12:64484422:C:T	p.P371L	exonic	nonsynonymous_SNV
chr12:64484445:A:G	p.I379V	exonic	nonsynonymous_SNV
chr12:64484461:G:A	p.R384Q	exonic	nonsynonymous_SNV
chr12:64484466:C:G	p.P386A	exonic	nonsynonymous_SNV
chr12:64484489:A:G	p.I393M	exonic	nonsynonymous_SNV
chr12:64485455:T:C	p.I397T	exonic	nonsynonymous_SNV
chr12:64485460:C:T	p.L399F	exonic	nonsynonymous_SNV
chr12:64485466:A:C	p.K401Q	exonic	nonsynonymous_SNV
chr12:64485472:C:T	p.H403Y	exonic	nonsynonymous_SNV
chr12:64485479:G:T	p.R405L	exonic	nonsynonymous_SNV
chr12:64485484:G:C	p.D407H	exonic	nonsynonymous_SNV
chr12:64485493:G:A	p.G410R	exonic	nonsynonymous_SNV
chr12:64485508:G:T	p.A415S	exonic	nonsynonymous_SNV
chr12:64485927:C:T	p.A417V	exonic	nonsynonymous_SNV
chr12:64485929:A:G	p.I418V	exonic	nonsynonymous_SNV
chr12:64485938:G:A	p.V421I	exonic	nonsynonymous_SNV
chr12:64488494:A:G	p.I450V	exonic	nonsynonymous_SNV
chr12:64488505:T:G	p.D453E	exonic	nonsynonymous_SNV
chr12:64488515:A:G	p.T457A	exonic	nonsynonymous_SNV
chr12:64488539:G:T	p.V465L	exonic	nonsynonymous_SNV
chr12:64488545:A:C	p.T467P	exonic	nonsynonymous_SNV
chr12:64490049:A:G	p.K484R	exonic	nonsynonymous_SNV
chr12:64490099:A:C	p.I501L	exonic	nonsynonymous_SNV
chr12:64490106:C:T	p.T503I	exonic	nonsynonymous_SNV
chr12:64490118:G:T	p.R507I	exonic	nonsynonymous_SNV
chr12:64495483:C:A	p.L508I	exonic	nonsynonymous_SNV
chr12:64495502:C:A	p.T514K	exonic	nonsynonymous_SNV
chr12:64495541:C:G	p.S527C	exonic	nonsynonymous_SNV
chr12:64495556:T:C	p.L532P	exonic	nonsynonymous_SNV
chr12:64495564:G:A	p.A535T	exonic	nonsynonymous_SNV
chr12:64495573:C:T	p.H538Y	exonic	nonsynonymous_SNV
chr12:64495574:A:G	p.H538R	exonic	nonsynonymous_SNV
chr12:64495580:A:T	p.E540V	exonic	nonsynonymous_SNV
chr12:64495592:C:T	p.P544L	exonic	nonsynonymous_SNV
chr12:64495714:A:C	p.Q553H	exonic	nonsynonymous_SNV
chr12:64495724:A:C	p.N557H	exonic	nonsynonymous_SNV
chr12:64495738:G:C	p.E561D	exonic	nonsynonymous_SNV
chr12:64495746:A:G	p.Y564C	exonic	nonsynonymous_SNV
chr12:64495750:G:C	p.Q565H	exonic	nonsynonymous_SNV
chr12:64495764:A:G	p.K570R	exonic	nonsynonymous_SNV
chr12:64495772:C:T	p.R573C	exonic	nonsynonymous_SNV
chr12:64495773:G:A	p.R573H	exonic	nonsynonymous_SNV
chr12:64496373:C:T	p.A576V	exonic	nonsynonymous_SNV
chr12:64496402:G:A	p.D586N	exonic	nonsynonymous_SNV
chr12:64496980:A:G	p.M598V	exonic	nonsynonymous_SNV
chr12:64496984:C:T	p.T599M	exonic	nonsynonymous_SNV
chr12:64497014:A:G	p.Y609C	exonic	nonsynonymous_SNV
chr12:64497032:A:T	p.K615M	exonic	nonsynonymous_SNV
chr12:64497165:A:G	p.K622R	exonic	nonsynonymous_SNV
chr12:64497218:A:G	p.I640V	exonic	nonsynonymous_SNV
chr12:64497224:G:A	p.E642K	exonic	nonsynonymous_SNV
chr12:64497228:A:T	p.E643V	exonic	nonsynonymous_SNV
chr12:64497257:G:C	p.E653Q	exonic	nonsynonymous_SNV
chr12:64497650:A:T	p.L654F	exonic	nonsynonymous_SNV
chr12:64497677:T:G	p.F663L	exonic	nonsynonymous_SNV
chr12:64497679:C:T	p.T664I	exonic	nonsynonymous_SNV
chr12:64497705:A:C	p.M673L	exonic	nonsynonymous_SNV
chr12:64497709:C:T	p.T674I	exonic	nonsynonymous_SNV
chr12:64497976:A:G	p.K692R	exonic	nonsynonymous_SNV
chr12:64497989:G:C	p.E696D	exonic	nonsynonymous_SNV
chr12:64498009:A:C	p.E703A	exonic	nonsynonymous_SNV
chr12:64498015:C:T	p.A705V	exonic	nonsynonymous_SNV
chr12:64498027:A:G	p.H709R	exonic	nonsynonymous_SNV
chr12:64501346:A:G	p.M719V	exonic	nonsynonymous_SNV
chr12:64501361:C:T	p.R724C	exonic	nonsynonymous_SNV
chr12:64501365:A:G	p.N725S	exonic	nonsynonymous_SNV
chr12:64501368:T:C	p.V726A	exonic	nonsynonymous_SNV
chr14:73148020:A:G	p.M1V	exonic	nonsynonymous_SNV
chr14:73148087:G:A	p.S23N	exonic	nonsynonymous_SNV
chr14:73148090:A:C	p.N24T	exonic	nonsynonymous_SNV
chr14:73148093:C:G	p.T25S	exonic	nonsynonymous_SNV
chr14:73148095:G:T	p.V26L	exonic\splicing	nonsynonymous_SNV
chr14:73148098:C:T	p.R27C	exonic	nonsynonymous_SNV
chr14:73148099:G:A	p.R27H	exonic	nonsynonymous_SNV
chr14:73170804:A:G	p.N32S	exonic	nonsynonymous_SNV
chr14:73170812:C:T	p.R35W	exonic	nonsynonymous_SNV
chr14:73170813:G:A	p.R35Q	exonic	nonsynonymous_SNV
chr14:73170833:C:G	p.R42G	exonic	nonsynonymous_SNV
chr14:73170834:G:T	p.R42L	exonic	nonsynonymous_SNV
chr14:73170840:T:C	p.L44P	exonic	nonsynonymous_SNV
chr14:73170854:C:G	p.P49A	exonic	nonsynonymous_SNV
chr14:73170870:G:A	p.R54Q	exonic	nonsynonymous_SNV
chr14:73170900:A:C	p.E64A	exonic	nonsynonymous_SNV
chr14:73170909:A:G	p.E67G	exonic	nonsynonymous_SNV
chr14:73170944:G:A	p.A79T	exonic	nonsynonymous_SNV
chr14:73170959:A:G	p.M84V	exonic	nonsynonymous_SNV
chr14:73170988:G:T	p.M93I	exonic	nonsynonymous_SNV
chr14:73170989:G:A	p.V94M	exonic	nonsynonymous_SNV
chr14:73170998:G:A	p.V97M	exonic	nonsynonymous_SNV
chr14:73171001:G:A	p.A98T	exonic	nonsynonymous_SNV
chr14:73171007:A:C	p.I100L	exonic	nonsynonymous_SNV
chr14:73171032:G:A	p.R108Q	exonic	nonsynonymous_SNV
chr14:73173570:T:C	p.Y115H	exonic	nonsynonymous_SNV
chr14:73173571:A:G	p.Y115C	exonic	nonsynonymous_SNV
chr14:73173628:T:G	p.L134R	exonic	nonsynonymous_SNV
chr14:73173642:A:G	p.M139V	exonic	nonsynonymous_SNV
chr14:73173665:G:C	p.M146I	exonic	nonsynonymous_SNV
chr14:73173669:A:G	p.I148V	exonic	nonsynonymous_SNV
chr14:73173681:G:A	p.V152I	exonic	nonsynonymous_SNV
chr14:73186860:A:G	p.H163R	exonic	nonsynonymous_SNV
chr14:73186868:C:G	p.L166V	exonic	nonsynonymous_SNV
chr14:73186904:T:C	p.S178P	exonic	nonsynonymous_SNV
chr14:73186910:A:C	p.I180L	exonic	nonsynonymous_SNV
chr14:73186920:G:T	p.G183V	exonic	nonsynonymous_SNV
chr14:73192661:A:G	p.Y189C	exonic	nonsynonymous_SNV
chr14:73192663:A:G	p.N190D	exonic	nonsynonymous_SNV
chr14:73192667:T:C	p.V191A	exonic	nonsynonymous_SNV
chr14:73192673:T:G	p.V193G	exonic	nonsynonymous_SNV
chr14:73192681:A:G	p.I196V	exonic	nonsynonymous_SNV
chr14:73192687:G:C	p.V198L	exonic	nonsynonymous_SNV
chr14:73192704:G:C	p.W203C	exonic	nonsynonymous_SNV
chr14:73192712:G:C	p.G206A	exonic	nonsynonymous_SNV
chr14:73192717:G:T	p.V208L	exonic	nonsynonymous_SNV
chr14:73192730:C:A	p.S212Y	exonic	nonsynonymous_SNV
chr14:73192744:G:C	p.G217R	exonic	nonsynonymous_SNV
chr14:73192748:C:T	p.P218L	exonic	nonsynonymous_SNV
chr14:73192754:G:A	p.R220Q	exonic	nonsynonymous_SNV
chr14:73192774:A:C	p.I227L	exonic	nonsynonymous_SNV
chr14:73192786:G:A	p.A231T	exonic	nonsynonymous_SNV
chr14:73192792:A:C	p.M233L	exonic	nonsynonymous_SNV
chr14:73192798:C:G	p.L235V	exonic	nonsynonymous_SNV
chr14:73192828:A:C	p.T245P	exonic	nonsynonymous_SNV
chr14:73192836:G:T	p.W247C	exonic	nonsynonymous_SNV
chr14:73192840:A:C	p.I249L	exonic	nonsynonymous_SNV
chr14:73198037:T:C	p.V259A	exonic	nonsynonymous_SNV
chr14:73198042:G:T	p.V261F	exonic	nonsynonymous_SNV
chr14:73198052:C:T	p.P264L	exonic	nonsynonymous_SNV
chr14:73198057:G:A	p.G266S	exonic	nonsynonymous_SNV
chr14:73198071:G:A	p.M270I	exonic	nonsynonymous_SNV
chr14:73198078:G:A	p.E273K	exonic	nonsynonymous_SNV
chr14:73198123:T:C	p.Y288H	exonic	nonsynonymous_SNV
chr14:73206388:A:G	p.T291A	exonic	nonsynonymous_SNV
chr14:73206393:G:C	p.M292I	exonic	nonsynonymous_SNV
chr14:73206425:C:T	p.P303L	exonic	nonsynonymous_SNV
chr14:73206434:A:C	p.Q306P	exonic	nonsynonymous_SNV
chr14:73206449:A:G	p.K311R	exonic	nonsynonymous_SNV
chr14:73206454:T:C	p.S313P	exonic	nonsynonymous_SNV
chr14:73206465:T:G	p.N316K	exonic	nonsynonymous_SNV
chr14:73211793:C:A	p.T327N	exonic	nonsynonymous_SNV
chr14:73211811:A:G	p.D333G	exonic	nonsynonymous_SNV
chr14:73211816:G:A	p.G335R	exonic	nonsynonymous_SNV
chr14:73211817:G:T	p.G335V	exonic	nonsynonymous_SNV
chr14:73211819:T:G	p.F336V	exonic	nonsynonymous_SNV
chr14:73211847:A:G	p.D345G	exonic	nonsynonymous_SNV
chr14:73211864:C:T	p.H351Y	exonic	nonsynonymous_SNV
chr14:73211874:C:T	p.T354I	exonic	nonsynonymous_SNV
chr14:73211876:C:T	p.P355S	exonic	nonsynonymous_SNV
chr14:73211891:G:A	p.A360T	exonic	nonsynonymous_SNV
chr14:73211906:T:G	p.S365A	exonic	nonsynonymous_SNV
chr14:73211914:T:A	p.S367R	exonic	nonsynonymous_SNV
chr14:73217129:G:T	p.G378V	exonic	nonsynonymous_SNV
chr14:73217152:T:A	p.F386I	exonic	nonsynonymous_SNV
chr14:73217154:C:A	p.F386L	exonic	nonsynonymous_SNV
chr14:73217164:A:C	p.S390R	exonic	nonsynonymous_SNV
chr14:73217165:G:A	p.S390N	exonic	nonsynonymous_SNV
chr14:73217182:G:A	p.A396T	exonic	nonsynonymous_SNV
chr14:73217225:G:A	p.C410Y	exonic	nonsynonymous_SNV
chr14:73217230:G:T	p.V412L	exonic	nonsynonymous_SNV
chr14:73219161:G:C	p.A426P	exonic	nonsynonymous_SNV
chr14:73219177:C:A	p.A431E	exonic	nonsynonymous_SNV
chr14:73219182:C:T	p.P433S	exonic	nonsynonymous_SNV
chr14:73219183:C:G	p.P433R	exonic	nonsynonymous_SNV
chr14:73219194:A:G	p.I437V	exonic	nonsynonymous_SNV
chr14:73219248:C:T	p.P455S	exonic	nonsynonymous_SNV
chr14:73219254:A:G	p.M457V	exonic	nonsynonymous_SNV
chr14:73219266:G:T	p.A461S	exonic	nonsynonymous_SNV
chr14:73219267:C:T	p.A461V	exonic	nonsynonymous_SNV
chr14:73219273:A:G	p.H463R	exonic	nonsynonymous_SNV
chr14:73219276:A:C	p.Q464P	exonic	nonsynonymous_SNV
chr17:44349166:T:C	p.M1T	exonic	nonsynonymous_SNV
chr17:44349172:C:T	p.T3I	exonic	nonsynonymous_SNV
chr17:44349194:A:C	p.L10F	exonic	nonsynonymous_SNV
chr17:44349211:C:T	p.A16V	exonic	nonsynonymous_SNV
chr17:44349217:C:T	p.T18M	exonic	nonsynonymous_SNV
chr17:44349220:G:A	p.R19Q	exonic	nonsynonymous_SNV
chr17:44349225:C:T	p.P21S	exonic	nonsynonymous_SNV
chr17:44349226:C:T	p.P21L	exonic	nonsynonymous_SNV
chr17:44349250:C:T	p.A29V	exonic	nonsynonymous_SNV
chr17:44349264:C:T	p.P34S	exonic	nonsynonymous_SNV
chr17:44349267:G:A	p.G35R	exonic	nonsynonymous_SNV
chr17:44349280:A:T	p.Y39F	exonic	nonsynonymous_SNV
chr17:44349292:G:A	p.R43H	exonic	nonsynonymous_SNV
chr17:44349444:C:G	p.L53V	exonic	nonsynonymous_SNV
chr17:44349457:T:G	p.L57R	exonic	nonsynonymous_SNV
chr17:44349465:C:T	p.P60S	exonic	nonsynonymous_SNV
chr17:44349483:C:T	p.H66Y	exonic	nonsynonymous_SNV
chr17:44349489:T:C	p.S68P	exonic	nonsynonymous_SNV
chr17:44349495:G:A	p.G70S	exonic	nonsynonymous_SNV
chr17:44349516:G:A	p.V77I	exonic	nonsynonymous_SNV
chr17:44349525:A:T	p.T80S	exonic	nonsynonymous_SNV
chr17:44349529:C:T	p.S81F	exonic	nonsynonymous_SNV
chr17:44349532:G:A	p.S82N	exonic	nonsynonymous_SNV
chr17:44349540:C:G	p.P85A	exonic	nonsynonymous_SNV
chr17:44349670:G:A	p.V90M	exonic	nonsynonymous_SNV
chr17:44349679:G:A	p.G93R	exonic	nonsynonymous_SNV
chr17:44349682:G:A	p.D94N	exonic	nonsynonymous_SNV
chr17:44349689:A:G	p.H96R	exonic	nonsynonymous_SNV
chr17:44349704:G:A	p.R101Q	exonic	nonsynonymous_SNV
chr17:44349707:G:A	p.G102D	exonic	nonsynonymous_SNV
chr17:44349721:G:A	p.A107T	exonic	nonsynonymous_SNV
chr17:44349725:A:C	p.D108A	exonic	nonsynonymous_SNV
chr17:44349727:G:A	p.G109R	exonic	nonsynonymous_SNV
chr17:44349731:G:A	p.R110Q	exonic	nonsynonymous_SNV
chr17:44350237:C:A	p.S120Y	exonic	nonsynonymous_SNV
chr17:44350239:G:A	p.V121M	exonic	nonsynonymous_SNV
chr17:44350271:C:G	p.F131L	exonic	nonsynonymous_SNV
chr17:44350284:T:G	p.F136V	exonic	nonsynonymous_SNV
chr17:44350293:T:C	p.C139R	exonic	nonsynonymous_SNV
chr17:44350299:G:A	p.V141I	exonic	nonsynonymous_SNV
chr17:44350308:G:A	p.D144N	exonic	nonsynonymous_SNV
chr17:44350320:G:A	p.G148R	exonic	nonsynonymous_SNV
chr17:44350469:T:C	p.C164R	exonic	nonsynonymous_SNV
chr17:44350476:C:T	p.P166L	exonic	nonsynonymous_SNV
chr17:44350480:C:G	p.H167Q	exonic	nonsynonymous_SNV
chr17:44350481:G:A	p.G168S	exonic	nonsynonymous_SNV
chr17:44350493:G:A	p.D172N	exonic	nonsynonymous_SNV
chr17:44350508:C:T	p.R177C	exonic	nonsynonymous_SNV
chr17:44350509:G:A	p.R177H	exonic	nonsynonymous_SNV
chr17:44350524:C:T	p.T182M	exonic	nonsynonymous_SNV
chr17:44350560:A:G	p.Q194R	exonic	nonsynonymous_SNV
chr17:44350565:A:G	p.T196A	exonic	nonsynonymous_SNV
chr17:44350570:C:G	p.N197K	exonic	nonsynonymous_SNV
chr17:44350693:G:A	p.A201T	exonic	nonsynonymous_SNV
chr17:44350700:C:G	p.S203C	exonic	nonsynonymous_SNV
chr17:44350718:C:T	p.P209L	exonic	nonsynonymous_SNV
chr17:44350726:C:T	p.R212W	exonic	nonsynonymous_SNV
chr17:44350727:G:A	p.R212Q	exonic	nonsynonymous_SNV
chr17:44350732:C:T	p.R214W	exonic	nonsynonymous_SNV
chr17:44350790:C:A	p.P233Q	exonic	nonsynonymous_SNV
chr17:44351040:A:C	p.T238P	exonic	nonsynonymous_SNV
chr17:44351052:G:A	p.D242N	exonic	nonsynonymous_SNV
chr17:44351068:G:A	p.C247Y	exonic	nonsynonymous_SNV
chr17:44351079:A:G	p.T251A	exonic	nonsynonymous_SNV
chr17:44351080:C:G	p.T251S	exonic	nonsynonymous_SNV
chr17:44351109:C:T	p.L261F	exonic	nonsynonymous_SNV
chr17:44351113:C:G	p.S262C	exonic	nonsynonymous_SNV
chr17:44351124:G:C	p.A266P	exonic	nonsynonymous_SNV
chr17:44351131:C:T	p.T268M	exonic	nonsynonymous_SNV
chr17:44351152:C:T	p.P275L	exonic	nonsynonymous_SNV
chr17:44351155:C:T	p.A276V	exonic	nonsynonymous_SNV
chr17:44351368:G:A	p.D281N	exonic	nonsynonymous_SNV
chr17:44351371:G:A	p.V282M	exonic	nonsynonymous_SNV
chr17:44351388:G:C	p.E287D	exonic	nonsynonymous_SNV
chr17:44351389:G:A	p.V288M	exonic	nonsynonymous_SNV
chr17:44351396:G:T	p.C290F	exonic	nonsynonymous_SNV
chr17:44351408:A:G	p.Y294C	exonic	nonsynonymous_SNV
chr17:44351417:G:A	p.C297Y	exonic	nonsynonymous_SNV
chr17:44351419:C:T	p.R298C	exonic	nonsynonymous_SNV
chr17:44351572:T:A	p.I319K	exonic	nonsynonymous_SNV
chr17:44351586:G:A	p.A324T	exonic	nonsynonymous_SNV
chr17:44351587:C:T	p.A324V	exonic	nonsynonymous_SNV
chr17:44351635:A:T	p.H340L	exonic	nonsynonymous_SNV
chr17:44351674:G:A	p.S353N	exonic	nonsynonymous_SNV
chr17:44351689:A:G	p.Q358R	exonic	nonsynonymous_SNV
chr17:44351703:G:T	p.D363Y	exonic	nonsynonymous_SNV
chr17:44351713:G:A	p.C366Y	exonic	nonsynonymous_SNV
chr17:44351728:G:C	p.S371T	exonic	nonsynonymous_SNV
chr17:44351742:G:A	p.D376N	exonic	nonsynonymous_SNV
chr17:44351748:T:C	p.C378R	exonic	nonsynonymous_SNV
chr17:44351754:C:G	p.Q380E	exonic	nonsynonymous_SNV
chr17:44352028:C:T	p.S398L	exonic	nonsynonymous_SNV
chr17:44352078:C:G	p.Q415E	exonic	nonsynonymous_SNV
chr17:44352088:G:A	p.R418Q	exonic	nonsynonymous_SNV
chr17:44352130:G:A	p.R432H	exonic	nonsynonymous_SNV
chr17:44352132:C:T	p.R433W	exonic	nonsynonymous_SNV
chr17:44352133:G:A	p.R433Q	exonic	nonsynonymous_SNV
chr17:44352145:C:A	p.S437Y	exonic	nonsynonymous_SNV
chr17:44352161:C:G	p.I442M	exonic	nonsynonymous_SNV
chr17:44352174:C:T	p.H447Y	exonic	nonsynonymous_SNV
chr17:44352208:C:T	p.P458L	exonic	nonsynonymous_SNV
chr17:44352242:G:T	p.L469F	exonic	nonsynonymous_SNV
chr17:44352353:G:A	p.E476K	exonic	nonsynonymous_SNV
chr17:44352359:C:T	p.R478C	exonic	nonsynonymous_SNV
chr17:44352360:G:A	p.R478H	exonic	nonsynonymous_SNV
chr17:44352366:A:G	p.H480R	exonic	nonsynonymous_SNV
chr17:44352375:C:T	p.P483L	exonic	nonsynonymous_SNV
chr17:44352378:C:T	p.A484V	exonic	nonsynonymous_SNV
chr17:44352395:G:A	p.V490M	exonic	nonsynonymous_SNV
chr17:44352398:A:C	p.K491Q	exonic	nonsynonymous_SNV
chr17:44352402:C:T	p.A492V	exonic	nonsynonymous_SNV
chr17:44352413:G:A	p.E496K	exonic	nonsynonymous_SNV
chr17:44352420:A:G	p.E498G	exonic	nonsynonymous_SNV
chr17:44352432:C:T	p.A502V	exonic	nonsynonymous_SNV
chr17:44352441:C:G	p.A505G	exonic	nonsynonymous_SNV
chr17:44352455:C:T	p.R510C	exonic	nonsynonymous_SNV
chr17:44352467:G:A	p.V514M	exonic	nonsynonymous_SNV
chr17:44352471:G:C	p.G515A	exonic	nonsynonymous_SNV
chr17:44352482:G:A	p.V519M	exonic	nonsynonymous_SNV
chr17:44352489:G:A	p.C521Y	exonic	nonsynonymous_SNV
chr17:44352531:G:A	p.R535Q	exonic	nonsynonymous_SNV
chr17:44352540:G:A	p.R538Q	exonic	nonsynonymous_SNV
chr17:44352567:G:T	p.R547L	exonic	nonsynonymous_SNV
chr17:44352664:G:A	p.V550I	exonic	nonsynonymous_SNV
chr17:44352665:T:C	p.V550A	exonic	nonsynonymous_SNV
chr17:44352679:C:T	p.R555W	exonic	nonsynonymous_SNV
chr17:44352680:G:A	p.R555Q	exonic	nonsynonymous_SNV
chr17:44352706:C:T	p.R564C	exonic	nonsynonymous_SNV
chr17:44352728:A:G	p.K571R	exonic	nonsynonymous_SNV
chr17:44352746:C:T	p.A577V	exonic	nonsynonymous_SNV
chr17:44352749:C:T	p.P578L	exonic	nonsynonymous_SNV
chr17:44352752:G:A	p.R579H	exonic	nonsynonymous_SNV
chr17:44352758:A:T	p.D581V	exonic	nonsynonymous_SNV
chr17:44352760:G:A	p.A582T	exonic	nonsynonymous_SNV
chr17:44352775:C:T	p.P587S	exonic	nonsynonymous_SNV
chr17:45962347:C:A	p.P4T	exonic	nonsynonymous_SNV
chr17:45962380:G:A	p.A15T	exonic	nonsynonymous_SNV
chr17:45962383:G:A	p.G16R	exonic	nonsynonymous_SNV
chr17:45962387:C:T	p.T17M	exonic	nonsynonymous_SNV
chr17:45962397:G:C	p.L20F	exonic	nonsynonymous_SNV
chr17:45962399:G:T	p.G21V	exonic	nonsynonymous_SNV
chr17:45962417:G:A	p.G27E	exonic	nonsynonymous_SNV
chr17:45962425:A:G	p.T30A	exonic	nonsynonymous_SNV
chr17:45962426:C:T	p.T30I	exonic	nonsynonymous_SNV
chr17:45962453:C:T	p.T39M	exonic	nonsynonymous_SNV
chr17:45962458:G:A	p.A41T	exonic	nonsynonymous_SNV
chr17:45971864:C:T	p.P47S	exonic	nonsynonymous_SNV
chr17:45971901:C:T	p.P59L	exonic	nonsynonymous_SNV
chr17:45971940:C:T	p.A72V	exonic	nonsynonymous_SNV
chr17:45974396:C:G	p.P78A	exonic	nonsynonymous_SNV
chr17:45974420:G:A	p.G86S	exonic	nonsynonymous_SNV
chr17:45974435:G:A	p.A91T	exonic	nonsynonymous_SNV
chr17:45974436:C:T	p.A91V	exonic	nonsynonymous_SNV
chr17:45974448:C:T	p.T95M	exonic	nonsynonymous_SNV
chr17:45974451:A:G	p.E96G	exonic	nonsynonymous_SNV
chr17:45974469:C:G	p.T102R	exonic	nonsynonymous_SNV
chr17:45978375:C:G	p.A45G	exonic	nonsynonymous_SNV
chr17:45978378:A:C	p.E46A	exonic	nonsynonymous_SNV
chr17:45978386:G:A	p.G49S	exonic	nonsynonymous_SNV
chr17:45978389:A:G	p.I50V	exonic	nonsynonymous_SNV
chr17:45978390:T:C	p.I50T	exonic	nonsynonymous_SNV
chr17:45978407:C:A	p.L56M	exonic	nonsynonymous_SNV
chr17:45978420:C:G	p.A60G	exonic	nonsynonymous_SNV
chr17:45978439:A:C	p.Q66H	exonic	nonsynonymous_SNV
chr17:45982868:G:A	p.E97K	exonic	nonsynonymous_SNV
chr17:45982870:G:C	p.E97D	exonic	nonsynonymous_SNV
chr17:45982886:C:T	p.R103W	exonic	nonsynonymous_SNV
chr17:45982937:G:A	p.V120I	exonic	nonsynonymous_SNV
chr17:45982943:C:T	p.P122S	exonic	nonsynonymous_SNV
chr17:45982956:G:A	p.G126E	exonic	nonsynonymous_SNV
chr17:45982962:C:G	p.A128G	exonic	nonsynonymous_SNV
chr17:45982979:C:G	p.P134A	exonic	nonsynonymous_SNV
chr17:45982980:C:T	p.P134L	exonic	nonsynonymous_SNV
chr17:45982982:T:C	p.C135R	exonic	nonsynonymous_SNV
chr17:45982986:T:G	p.L136R	exonic	nonsynonymous_SNV
chr17:45982988:G:A	p.G137R	exonic	nonsynonymous_SNV
chr17:45983003:G:A	p.E142K	exonic	nonsynonymous_SNV
chr17:45983006:G:T	p.A143S	exonic	nonsynonymous_SNV
chr17:45983016:C:T	p.P146L	exonic	nonsynonymous_SNV
chr17:45983018:C:A	p.L147M	exonic	nonsynonymous_SNV
chr17:45983024:G:T	p.A149S	exonic	nonsynonymous_SNV
chr17:45983025:C:T	p.A149V	exonic	nonsynonymous_SNV
chr17:45983030:C:T	p.L151F	exonic	nonsynonymous_SNV
chr17:45983036:C:G	p.Q153E	exonic	nonsynonymous_SNV
chr17:45983043:G:A	p.R155H	exonic	nonsynonymous_SNV
chr17:45983066:C:A	p.P163T	exonic	nonsynonymous_SNV
chr17:45983067:C:T	p.P163L	exonic	nonsynonymous_SNV
chr17:45983070:C:G	p.T164R	exonic	nonsynonymous_SNV
chr17:45983072:G:A	p.G165R	exonic	nonsynonymous_SNV
chr17:45983086:G:C	p.E169D	exonic	nonsynonymous_SNV
chr17:45983091:C:G	p.S171C	exonic	nonsynonymous_SNV
chr17:45983096:G:C	p.E173Q	exonic	nonsynonymous_SNV
chr17:45983114:G:A	p.G179R	exonic	nonsynonymous_SNV
chr17:45983136:C:T	p.P186L	exonic	nonsynonymous_SNV
chr17:45983145:C:T	p.P189L	exonic	nonsynonymous_SNV
chr17:45983153:G:A	p.A192T	exonic	nonsynonymous_SNV
chr17:45983177:G:C	p.E200Q	exonic\splicing	nonsynonymous_SNV
chr17:45983180:C:T	p.P201S	exonic	nonsynonymous_SNV
chr17:45983183:G:A	p.E202K	exonic	nonsynonymous_SNV
chr17:45983198:G:A	p.V207I	exonic	nonsynonymous_SNV
chr17:45983199:T:C	p.V207A	exonic	nonsynonymous_SNV
chr17:45983222:C:T	p.P215S	exonic	nonsynonymous_SNV
chr17:45983223:C:T	p.P215L	exonic	nonsynonymous_SNV
chr17:45983240:A:C	p.S221R	exonic	nonsynonymous_SNV
chr17:45983243:C:T	p.H222Y	exonic	nonsynonymous_SNV
chr17:45983250:T:G	p.L224R	exonic	nonsynonymous_SNV
chr17:45983273:C:G	p.P232A	exonic	nonsynonymous_SNV
chr17:45983274:C:G	p.P232R	exonic	nonsynonymous_SNV
chr17:45983276:C:T	p.L233F	exonic	nonsynonymous_SNV
chr17:45983306:C:T	p.R243C	exonic	nonsynonymous_SNV
chr17:45983307:G:C	p.R243P	exonic	nonsynonymous_SNV
chr17:45983316:C:T	p.S246L	exonic	nonsynonymous_SNV
chr17:45983327:C:T	p.P250S	exonic	nonsynonymous_SNV
chr17:45983334:A:T	p.D252V	exonic	nonsynonymous_SNV
chr17:45983345:G:A	p.G256S	exonic	nonsynonymous_SNV
chr17:45983348:C:T	p.R257C	exonic	nonsynonymous_SNV
chr17:45983349:G:A	p.R257H	exonic	nonsynonymous_SNV
chr17:45983370:A:G	p.K264R	exonic	nonsynonymous_SNV
chr17:45983381:C:A	p.L268I	exonic	nonsynonymous_SNV
chr17:45983395:C:G	p.H272Q	exonic	nonsynonymous_SNV
chr17:45983397:A:C	p.Q273P	exonic	nonsynonymous_SNV
chr17:45983417:G:T	p.G280W	exonic	nonsynonymous_SNV
chr17:45983420:G:C	p.A281P	exonic	nonsynonymous_SNV
chr17:45983427:G:A	p.G283D	exonic	nonsynonymous_SNV
chr17:45983439:C:T	p.P287L	exonic	nonsynonymous_SNV
chr17:45983441:G:A	p.G288R	exonic	nonsynonymous_SNV
chr17:45983450:G:A	p.E291K	exonic	nonsynonymous_SNV
chr17:45983468:C:A	p.R297S	exonic	nonsynonymous_SNV
chr17:45983469:G:A	p.R297H	exonic	nonsynonymous_SNV
chr17:45983475:T:G	p.V299G	exonic	nonsynonymous_SNV
chr17:45983478:A:C	p.D300A	exonic	nonsynonymous_SNV
chr17:45983487:C:G	p.S303C	exonic	nonsynonymous_SNV
chr17:45983499:C:G	p.S307C	exonic	nonsynonymous_SNV
chr17:45983501:C:T	p.P308S	exonic	nonsynonymous_SNV
chr17:45983502:C:T	p.P308L	exonic	nonsynonymous_SNV
chr17:45983510:A:G	p.K311E	exonic	nonsynonymous_SNV
chr17:45983513:G:A	p.A312T	exonic	nonsynonymous_SNV
chr17:45983535:G:A	p.R319Q	exonic	nonsynonymous_SNV
chr17:45983544:A:G	p.Q322R	exonic	nonsynonymous_SNV
chr17:45983546:A:C	p.T323P	exonic	nonsynonymous_SNV
chr17:45983552:G:A	p.A325T	exonic	nonsynonymous_SNV
chr17:45983577:G:C	p.G333A	exonic	nonsynonymous_SNV
chr17:45983609:G:A	p.V344M	exonic	nonsynonymous_SNV
chr17:45983621:T:C	p.S348P	exonic	nonsynonymous_SNV
chr17:45983627:G:A	p.V350I	exonic	nonsynonymous_SNV
chr17:45983649:C:T	p.S357L	exonic	nonsynonymous_SNV
chr17:45983654:C:T	p.P359S	exonic	nonsynonymous_SNV
chr17:45983675:C:T	p.R366W	exonic	nonsynonymous_SNV
chr17:45983676:G:A	p.R366Q	exonic	nonsynonymous_SNV
chr17:45983682:A:G	p.K368R	exonic	nonsynonymous_SNV
chr17:45983690:G:C	p.D371H	exonic	nonsynonymous_SNV
chr17:45983694:C:T	p.A372V	exonic	nonsynonymous_SNV
chr17:45983709:C:T	p.T377M	exonic	nonsynonymous_SNV
chr17:45983717:G:A	p.V380M	exonic	nonsynonymous_SNV
chr17:45983732:A:T	p.N385Y	exonic	nonsynonymous_SNV
chr17:45983735:G:A	p.V386M	exonic	nonsynonymous_SNV
chr17:45983765:C:T	p.H396Y	exonic	nonsynonymous_SNV
chr17:45983772:G:A	p.G398E	exonic	nonsynonymous_SNV
chr17:45983795:C:T	p.P406S	exonic	nonsynonymous_SNV
chr17:45983805:G:A	p.G409E	exonic	nonsynonymous_SNV
chr17:45983816:C:T	p.R413W	exonic	nonsynonymous_SNV
chr17:45983823:C:T	p.P415L	exonic	nonsynonymous_SNV
chr17:45983848:G:C	p.E423D	exonic	nonsynonymous_SNV
chr17:45983895:G:A	p.R439Q	exonic	nonsynonymous_SNV
chr17:45983900:A:C	p.K441Q	exonic	nonsynonymous_SNV
chr17:45983913:G:A	p.R445Q	exonic	nonsynonymous_SNV
chr17:45983922:A:C	p.Q448P	exonic	nonsynonymous_SNV
chr17:45987043:G:A	p.R68H	exonic	nonsynonymous_SNV
chr17:45987047:G:C	p.M69I	exonic	nonsynonymous_SNV
chr17:45987054:A:G	p.K72E	exonic	nonsynonymous_SNV
chr17:45987066:G:A	p.G76R	exonic	nonsynonymous_SNV
chr17:45987078:G:A	p.D80N	exonic	nonsynonymous_SNV
chr17:45987082:A:G	p.D81G	exonic	nonsynonymous_SNV
chr17:45989878:A:T	p.T470S	exonic	nonsynonymous_SNV
chr17:45989888:G:A	p.R473H	exonic	nonsynonymous_SNV
chr17:45989914:A:G	p.R482G	exonic	nonsynonymous_SNV
chr17:45989923:C:T	p.L485F	exonic	nonsynonymous_SNV
chr17:45989927:G:A	p.S486N	exonic	nonsynonymous_SNV
chr17:45989975:C:T	p.S502F	exonic	nonsynonymous_SNV
chr17:45990010:C:T	p.P514S	exonic	nonsynonymous_SNV
chr17:45990022:T:C	p.S518P	exonic	nonsynonymous_SNV
chr17:45990041:C:G	p.T524S	exonic	nonsynonymous_SNV
chr17:45990064:A:G	p.M532V	exonic	nonsynonymous_SNV
chr17:45991460:G:A	p.G86R	exonic	nonsynonymous_SNV
chr17:45991461:G:A	p.G86E	exonic	nonsynonymous_SNV
chr17:45991463:G:A	p.A87T	exonic	nonsynonymous_SNV
chr17:45991476:C:T	p.T91M	exonic	nonsynonymous_SNV
chr17:45991482:T:C	p.I93T	exonic	nonsynonymous_SNV
chr17:45991484:G:A	p.A94T	exonic	nonsynonymous_SNV
chr17:45991491:C:T	p.P96L	exonic	nonsynonymous_SNV
chr17:45991493:C:T	p.R97W	exonic	nonsynonymous_SNV
chr17:45991524:A:C	p.Q107P	exonic	nonsynonymous_SNV
chr17:45991525:G:C	p.Q107H	exonic	nonsynonymous_SNV
chr17:45991527:C:T	p.A108V	exonic	nonsynonymous_SNV
chr17:45991530:A:G	p.N109S	exonic	nonsynonymous_SNV
chr17:45991557:C:G	p.P118R	exonic	nonsynonymous_SNV
chr17:45991562:G:A	p.A120T	exonic	nonsynonymous_SNV
chr17:45993973:G:C	p.E519D	exonic	nonsynonymous_SNV
chr17:45996423:G:A	p.R136H	exonic	nonsynonymous_SNV
chr17:45996428:G:A	p.G138S	exonic	nonsynonymous_SNV
chr17:45996447:C:T	p.S144F	exonic	nonsynonymous_SNV
chr17:45996461:G:A	p.G149S	exonic	nonsynonymous_SNV
chr17:45996467:C:T	p.R151C	exonic	nonsynonymous_SNV
chr17:45996468:G:A	p.R151H	exonic	nonsynonymous_SNV
chr17:45996473:C:T	p.R153C	exonic	nonsynonymous_SNV
chr17:45996486:T:A	p.L157H	exonic	nonsynonymous_SNV
chr17:45996500:A:C	p.T162P	exonic	nonsynonymous_SNV
chr17:45996504:G:C	p.R163P	exonic	nonsynonymous_SNV
chr17:45996512:A:C	p.K166Q	exonic	nonsynonymous_SNV
chr17:45996546:C:T	p.S177L	exonic	nonsynonymous_SNV
chr17:45996549:C:T	p.P178L	exonic	nonsynonymous_SNV
chr17:45996557:G:A	p.A181T	exonic	nonsynonymous_SNV
chr17:45996578:G:A	p.A188T	exonic	nonsynonymous_SNV
chr17:45996584:G:A	p.V190M	exonic	nonsynonymous_SNV
chr17:45999281:T:C	p.M1T	exonic	nonsynonymous_SNV
chr17:45999305:C:T	p.S9L	exonic	nonsynonymous_SNV
chr17:45999313:T:C	p.F12L	exonic	nonsynonymous_SNV
chr17:45999326:C:G	p.T16R	exonic	nonsynonymous_SNV
chr17:45999328:A:G	p.R17G	exonic	nonsynonymous_SNV
chr17:45999329:G:A	p.R17K	exonic	nonsynonymous_SNV
chr17:45999344:C:T	p.P22L	exonic	nonsynonymous_SNV
chr17:45999349:C:A	p.L24I	exonic	nonsynonymous_SNV
chr17:45999353:T:C	p.I25T	exonic	nonsynonymous_SNV
chr17:45999356:A:C	p.E26A	exonic	nonsynonymous_SNV
chr17:45999361:G:A	p.G28R	exonic	nonsynonymous_SNV
chr17:45999364:G:A	p.V29I	exonic	nonsynonymous_SNV
chr17:45999374:C:T	p.T32I	exonic	nonsynonymous_SNV
chr17:45999437:A:T	p.E53V	exonic	nonsynonymous_SNV
chr17:45999473:T:C	p.V65A	exonic	nonsynonymous_SNV
chr17:45999535:A:G	p.N86D	exonic	nonsynonymous_SNV
chr17:45999541:G:T	p.A88S	exonic	nonsynonymous_SNV
chr17:45999547:C:G	p.Q90E	exonic	nonsynonymous_SNV
chr17:45999550:G:A	p.G91R	exonic	nonsynonymous_SNV
chr17:45999559:C:T	p.L94F	exonic	nonsynonymous_SNV
chr17:45999562:T:C	p.S95P	exonic	nonsynonymous_SNV
chr17:45999566:T:C	p.I96T	exonic	nonsynonymous_SNV
chr17:45999601:C:T	p.H108Y	exonic	nonsynonymous_SNV
chr17:45999625:C:A	p.P116T	exonic	nonsynonymous_SNV
chr17:45999656:G:A	p.C126Y	exonic	nonsynonymous_SNV
chr17:45999662:T:C	p.V128A	exonic	nonsynonymous_SNV
chr17:46010320:T:C	p.I220T	exonic	nonsynonymous_SNV
chr17:46010362:G:A	p.G234D	exonic	nonsynonymous_SNV
chr17:46010370:G:A	p.D237N	exonic	nonsynonymous_SNV
chr17:46010385:G:A	p.V242I	exonic	nonsynonymous_SNV
chr17:46010397:G:A	p.G246S	exonic	nonsynonymous_SNV
chr17:46018627:A:G	p.Q247R	exonic	nonsynonymous_SNV
chr17:46018698:A:G	p.I271V	exonic	nonsynonymous_SNV
chr17:46018701:A:G	p.T272A	exonic	nonsynonymous_SNV
chr17:46018702:C:A	p.T272N	exonic	nonsynonymous_SNV
chr17:46018707:G:A	p.V274I	exonic	nonsynonymous_SNV
chr17:46018716:G:A	p.G277R	exonic	nonsynonymous_SNV
chr17:46024022:G:A	p.V304M	exonic	nonsynonymous_SNV
chr17:46024034:C:T	p.P308S	exonic	nonsynonymous_SNV
chr17:46024038:T:C	p.V309A	exonic	nonsynonymous_SNV
chr17:46024049:G:C	p.D313H	exonic	nonsynonymous_SNV
chr17:46024062:G:C	p.R317P	exonic	nonsynonymous_SNV
chr17:46024088:G:A	p.G326S	exonic	nonsynonymous_SNV
chr17:46024097:G:A	p.D329N	exonic	nonsynonymous_SNV
chr17:46024121:G:A	p.A337T	exonic	nonsynonymous_SNV
chr17:46024125:C:T	p.T338M	exonic	nonsynonymous_SNV
chr17:46025132:A:G	p.M263V	exonic	nonsynonymous_SNV
chr17:46025133:T:C	p.M263T	exonic	nonsynonymous_SNV
chr17:46025135:A:G	p.I264V	exonic	nonsynonymous_SNV
chr19:44905873:G:T	p.S2I	exonic	nonsynonymous_SNV
chr19:44905879:G:A	p.G4E	exonic	nonsynonymous_SNV
chr19:44905894:G:C	p.S9T	exonic	nonsynonymous_SNV
chr19:44905905:G:A	p.G13R	exonic	nonsynonymous_SNV
chr19:44905921:C:T	p.P18L	exonic	nonsynonymous_SNV
chr19:44905923:G:A	p.D19N	exonic	nonsynonymous_SNV
chr19:44906640:G:A	p.A6T	exonic	nonsynonymous_SNV
chr19:44906659:T:A	p.F12Y	exonic	nonsynonymous_SNV
chr19:44907768:G:A	p.A18T	exonic	nonsynonymous_SNV
chr19:44907774:G:A	p.V20M	exonic	nonsynonymous_SNV
chr19:44907784:C:T	p.A23V	exonic	nonsynonymous_SNV
chr19:44907799:C:T	p.P28L	exonic	nonsynonymous_SNV
chr19:44907807:G:A	p.E31K	exonic	nonsynonymous_SNV
chr19:44907813:C:T	p.R33C	exonic	nonsynonymous_SNV
chr19:44907814:G:A	p.R33H	exonic	nonsynonymous_SNV
chr19:44907820:A:G	p.Q35R	exonic	nonsynonymous_SNV
chr19:44907825:G:A	p.E37K	exonic	nonsynonymous_SNV
chr19:44907837:G:A	p.G41S	exonic	nonsynonymous_SNV
chr19:44907844:G:A	p.R43H	exonic	nonsynonymous_SNV
chr19:44907853:T:C	p.L46P	exonic	nonsynonymous_SNV
chr19:44907864:C:A	p.R50S	exonic	nonsynonymous_SNV
chr19:44907865:G:A	p.R50H	exonic	nonsynonymous_SNV
chr19:44907894:A:G	p.T60A	exonic	nonsynonymous_SNV
chr19:44907908:G:C	p.Q64H	exonic	nonsynonymous_SNV
chr19:44907922:T:C	p.L69P	exonic	nonsynonymous_SNV
chr19:44908535:C:T	p.A80V	exonic	nonsynonymous_SNV
chr19:44908562:T:C	p.L89S	exonic	nonsynonymous_SNV
chr19:44908592:A:G	p.Q99R	exonic	nonsynonymous_SNV
chr19:44908601:C:G	p.P102R	exonic	nonsynonymous_SNV
chr19:44908606:G:A	p.A104T	exonic	nonsynonymous_SNV
chr19:44908631:C:A	p.S112Y	exonic	nonsynonymous_SNV
chr19:44908649:C:T	p.A118V	exonic	nonsynonymous_SNV
chr19:44908652:A:C	p.Q119P	exonic	nonsynonymous_SNV
chr19:44908669:G:C	p.D125H	exonic	nonsynonymous_SNV
chr19:44908691:G:T	p.R132L	exonic	nonsynonymous_SNV
chr19:44908705:C:G	p.R137G	exonic	nonsynonymous_SNV
chr19:44908708:G:A	p.G138S	exonic	nonsynonymous_SNV
chr19:44908714:G:A	p.V140M	exonic	nonsynonymous_SNV
chr19:44908730:G:A	p.G145D	exonic	nonsynonymous_SNV
chr19:44908743:G:C	p.E149D	exonic	nonsynonymous_SNV
chr19:44908751:G:A	p.R152Q	exonic	nonsynonymous_SNV
chr19:44908759:C:T	p.L155F	exonic	nonsynonymous_SNV
chr19:44908762:G:A	p.A156T	exonic	nonsynonymous_SNV
chr19:44908763:C:T	p.A156V	exonic	nonsynonymous_SNV
chr19:44908770:C:A	p.H158Q	exonic	nonsynonymous_SNV
chr19:44908780:C:A	p.L162M	exonic	nonsynonymous_SNV
chr19:44908783:C:T	p.R163C	exonic	nonsynonymous_SNV
chr19:44908798:C:T	p.R168C	exonic	nonsynonymous_SNV
chr19:44908799:G:A	p.R168H	exonic	nonsynonymous_SNV
chr19:44908810:G:A	p.D172N	exonic	nonsynonymous_SNV
chr19:44908832:T:C	p.V179A	exonic	nonsynonymous_SNV
chr19:44908864:C:T	p.R190C	exonic	nonsynonymous_SNV
chr19:44908879:A:T	p.I195F	exonic	nonsynonymous_SNV
chr19:44908888:C:T	p.R198C	exonic	nonsynonymous_SNV
chr19:44908903:G:C	p.V203L	exonic	nonsynonymous_SNV
chr19:44908918:G:A	p.V208M	exonic	nonsynonymous_SNV
chr19:44908924:G:A	p.A210T	exonic	nonsynonymous_SNV
chr19:44908934:T:G	p.V213G	exonic	nonsynonymous_SNV
chr19:44908939:T:C	p.S215P	exonic	nonsynonymous_SNV
chr19:44908946:C:A	p.A217D	exonic	nonsynonymous_SNV
chr19:44908960:C:A	p.Q222K	exonic	nonsynonymous_SNV
chr19:44908966:C:G	p.R224G	exonic	nonsynonymous_SNV
chr19:44908967:G:T	p.R224L	exonic	nonsynonymous_SNV
chr19:44908969:G:A	p.A225T	exonic	nonsynonymous_SNV
chr19:44908980:G:C	p.W228C	exonic	nonsynonymous_SNV
chr19:44908984:G:A	p.E230K	exonic	nonsynonymous_SNV
chr19:44909008:G:A	p.E238K	exonic	nonsynonymous_SNV
chr19:44909011:A:T	p.M239L	exonic	nonsynonymous_SNV
chr19:44909020:C:T	p.R242W	exonic	nonsynonymous_SNV
chr19:44909021:G:A	p.R242Q	exonic	nonsynonymous_SNV
chr19:44909023:A:T	p.T243S	exonic	nonsynonymous_SNV
chr19:44909026:C:G	p.R244G	exonic	nonsynonymous_SNV
chr19:44909032:C:T	p.R246C	exonic	nonsynonymous_SNV
chr19:44909035:C:A	p.L247M	exonic	nonsynonymous_SNV
chr19:44909041:G:A	p.E249K	exonic	nonsynonymous_SNV
chr19:44909042:A:G	p.E249G	exonic	nonsynonymous_SNV
chr19:44909057:T:A	p.V254E	exonic	nonsynonymous_SNV
chr19:44909069:G:A	p.R258H	exonic	nonsynonymous_SNV
chr19:44909080:G:A	p.E262K	exonic	nonsynonymous_SNV
chr19:44909083:G:A	p.E263K	exonic	nonsynonymous_SNV
chr19:44909090:C:A	p.A265D	exonic	nonsynonymous_SNV
chr19:44909100:A:G	p.I268M	exonic	nonsynonymous_SNV
chr19:44909101:C:G	p.R269G	exonic	nonsynonymous_SNV
chr19:44909114:A:G	p.E273G	exonic	nonsynonymous_SNV
chr19:44909128:C:T	p.R278C	exonic	nonsynonymous_SNV
chr19:44909142:G:C	p.W282C	exonic	nonsynonymous_SNV
chr19:44909147:A:G	p.E284G	exonic	nonsynonymous_SNV
chr19:44909149:C:A	p.P285T	exonic	nonsynonymous_SNV
chr19:44909150:C:A	p.P285H	exonic	nonsynonymous_SNV
chr19:44909171:G:A	p.R292H	exonic	nonsynonymous_SNV
chr19:44909178:G:T	p.W294C	exonic	nonsynonymous_SNV
chr19:44909183:G:C	p.G296A	exonic	nonsynonymous_SNV
chr19:44909186:T:C	p.L297P	exonic	nonsynonymous_SNV
chr19:44909224:G:A	p.A310T	exonic	nonsynonymous_SNV
chr19:44909227:C:G	p.P311A	exonic	nonsynonymous_SNV
chr19:44909236:A:C	p.S314R	exonic	nonsynonymous_SNV
chr21:25881676:C:G	p.Q638H	exonic	nonsynonymous_SNV
chr21:25881677:T:G	p.Q638P	exonic	nonsynonymous_SNV
chr21:25881679:C:T	p.M637I	exonic	nonsynonymous_SNV
chr21:25881698:T:C	p.Y631C	exonic	nonsynonymous_SNV
chr21:25881744:G:A	p.R616C	exonic	nonsynonymous_SNV
chr21:25881762:C:T	p.A610T	exonic	nonsynonymous_SNV
chr21:25881771:C:T	p.V607I	exonic	nonsynonymous_SNV
chr21:25891783:A:C	p.V586G	exonic	nonsynonymous_SNV
chr21:25891789:A:G	p.V584A	exonic	nonsynonymous_SNV
chr21:25891795:G:A	p.A582V	exonic	nonsynonymous_SNV
chr21:25891807:C:A	p.G578V	exonic	nonsynonymous_SNV
chr21:25891808:C:T	p.G578S	exonic	nonsynonymous_SNV
chr21:25891817:T:G	p.M575L	exonic	nonsynonymous_SNV
chr21:25891837:T:C	p.K568R	exonic	nonsynonymous_SNV
chr21:25891853:C:T	p.D563N	exonic	nonsynonymous_SNV
chr21:25891854:T:A	p.E562D	exonic	nonsynonymous_SNV
chr21:25897598:C:A	p.G549V	exonic	nonsynonymous_SNV
chr21:25897607:T:C	p.H546R	exonic	nonsynonymous_SNV
chr21:25897610:C:T	p.R545Q	exonic	nonsynonymous_SNV
chr21:25897620:C:T	p.A542T	exonic	nonsynonymous_SNV
chr21:25897626:T:A	p.M540L	exonic	nonsynonymous_SNV
chr21:25897628:T:C	p.K539R	exonic	nonsynonymous_SNV
chr21:25897632:C:T	p.V538M	exonic	nonsynonymous_SNV
chr21:25897641:T:A	p.I535F	exonic	nonsynonymous_SNV
chr21:25897642:C:G	p.E534D	exonic	nonsynonymous_SNV
chr21:25897644:C:T	p.E534K	exonic	nonsynonymous_SNV
chr21:25897649:G:A	p.T532M	exonic	nonsynonymous_SNV
chr21:25897658:T:G	p.N529T	exonic	nonsynonymous_SNV
chr21:25897668:C:T	p.G526R	exonic	nonsynonymous_SNV
chr21:25905029:C:T	p.R522Q	exonic	nonsynonymous_SNV
chr21:25905038:A:T	p.L519Q	exonic	nonsynonymous_SNV
chr21:25905044:C:T	p.R517Q	exonic	nonsynonymous_SNV
chr21:25905048:C:T	p.D516N	exonic	nonsynonymous_SNV
chr21:25911744:C:T	p.E505K	exonic	nonsynonymous_SNV
chr21:25911778:A:C	p.F493L	exonic	nonsynonymous_SNV
chr21:25911791:G:A	p.P489L	exonic	nonsynonymous_SNV
chr21:25911800:T:C	p.D486G	exonic	nonsynonymous_SNV
chr21:25911801:C:T	p.D486N	exonic	nonsynonymous_SNV
chr21:25911804:C:T	p.D485N	exonic	nonsynonymous_SNV
chr21:25911810:T:C	p.S483G	exonic	nonsynonymous_SNV
chr21:25911836:T:C	p.E474G	exonic	nonsynonymous_SNV
chr21:25911837:C:G	p.E474Q	exonic	nonsynonymous_SNV
chr21:25911840:C:T	p.V473M	exonic	nonsynonymous_SNV
chr21:25911849:T:G	p.K470Q	exonic	nonsynonymous_SNV
chr21:25911851:G:A	p.T469M	exonic	nonsynonymous_SNV
chr21:25911855:C:T	p.E468K	exonic	nonsynonymous_SNV
chr21:25911860:A:C	p.L466W	exonic	nonsynonymous_SNV
chr21:25911875:G:A	p.A461V	exonic	nonsynonymous_SNV
chr21:25911896:C:T	p.R454K	exonic	nonsynonymous_SNV
chr21:25911899:G:C	p.P453R	exonic	nonsynonymous_SNV
chr21:25911900:G:A	p.P453S	exonic	nonsynonymous_SNV
chr21:25911906:T:C	p.S451G	exonic	nonsynonymous_SNV
chr21:25911907:A:C	p.I450M	exonic	nonsynonymous_SNV
chr21:25911924:C:T	p.V445I	exonic	nonsynonymous_SNV
chr21:25911945:C:T	p.E438K	exonic	nonsynonymous_SNV
chr21:25954597:A:T	p.D429E	exonic	nonsynonymous_SNV
chr21:25954600:C:G	p.Q428H	exonic	nonsynonymous_SNV
chr21:25954622:G:A	p.P421L	exonic	nonsynonymous_SNV
chr21:25954626:C:T	p.V420M	exonic	nonsynonymous_SNV
chr21:25954656:T:C	p.M410V	exonic	nonsynonymous_SNV
chr21:25954665:A:G	p.Y407H	exonic	nonsynonymous_SNV
chr21:25954673:C:T	p.R404H	exonic	nonsynonymous_SNV
chr21:25955634:C:T	p.R396Q	exonic	nonsynonymous_SNV
chr21:25955635:G:A	p.R396W	exonic	nonsynonymous_SNV
chr21:25955644:C:T	p.A393T	exonic	nonsynonymous_SNV
chr21:25955652:T:C	p.K390R	exonic	nonsynonymous_SNV
chr21:25955668:G:A	p.R385C	exonic	nonsynonymous_SNV
chr21:25955691:G:T	p.T377N	exonic	nonsynonymous_SNV
chr21:25955716:C:T	p.A369T	exonic	nonsynonymous_SNV
chr21:25955728:T:G	p.K365Q	exonic	nonsynonymous_SNV
chr21:25955739:T:C	p.N361S	exonic	nonsynonymous_SNV
chr21:25955751:C:T	p.R357H	exonic	nonsynonymous_SNV
chr21:25975071:C:T	p.R355Q	exonic	nonsynonymous_SNV
chr21:25975077:G:A	p.P353L	exonic	nonsynonymous_SNV
chr21:25975093:C:A	p.A348S	exonic	nonsynonymous_SNV
chr21:25975119:C:T	p.R339H	exonic	nonsynonymous_SNV
chr21:25975123:G:A	p.R338C	exonic	nonsynonymous_SNV
chr21:25975183:C:T	p.E318K	exonic	nonsynonymous_SNV
chr21:25982345:T:C	p.Q277R	exonic	nonsynonymous_SNV
chr21:25982360:C:T	p.R272Q	exonic	nonsynonymous_SNV
chr21:25982424:G:A	p.P251S	exonic	nonsynonymous_SNV
chr21:25982430:C:T	p.E249K	exonic	nonsynonymous_SNV
chr21:25982445:C:T	p.V244I	exonic	nonsynonymous_SNV
chr21:25982472:T:C	p.T235A	exonic	nonsynonymous_SNV
chr21:25997360:G:A	p.L308F	exonic	nonsynonymous_SNV
chr21:25997368:G:C	p.P305R	exonic	nonsynonymous_SNV
chr21:25997372:C:A	p.D304Y	exonic	nonsynonymous_SNV
chr21:25997374:C:T	p.R303Q	exonic	nonsynonymous_SNV
chr21:25997384:G:C	p.P300A	exonic	nonsynonymous_SNV
chr21:26000018:C:T	p.A288T	exonic	nonsynonymous_SNV
chr21:26000023:C:A	p.G286V	exonic	nonsynonymous_SNV
chr21:26000030:C:T	p.V284M	exonic	nonsynonymous_SNV
chr21:26000032:G:A	p.A283V	exonic	nonsynonymous_SNV
chr21:26000036:T:C	p.M282V	exonic	nonsynonymous_SNV
chr21:26000065:C:T	p.R272Q	exonic	nonsynonymous_SNV
chr21:26000072:C:T	p.G270S	exonic	nonsynonymous_SNV
chr21:26000111:C:T	p.E257K	exonic	nonsynonymous_SNV
chr21:26000117:C:T	p.V255M	exonic	nonsynonymous_SNV
chr21:26000131:C:T	p.R250H	exonic	nonsynonymous_SNV
chr21:26000136:G:C	p.I248M	exonic	nonsynonymous_SNV
chr21:26000152:G:A	p.P243L	exonic	nonsynonymous_SNV
chr21:26000158:G:A	p.T241M	exonic	nonsynonymous_SNV
chr21:26000159:T:A	p.T241S	exonic	nonsynonymous_SNV
chr21:26021879:T:A	p.T220S	exonic	nonsynonymous_SNV
chr21:26021896:G:A	p.T214I	exonic	nonsynonymous_SNV
chr21:26021912:C:T	p.A209T	exonic	nonsynonymous_SNV
chr21:26021918:C:T	p.E207K	exonic	nonsynonymous_SNV
chr21:26021920:T:A	p.Y206F	exonic	nonsynonymous_SNV
chr21:26021921:A:G	p.Y206H	exonic	nonsynonymous_SNV
chr21:26021960:C:G	p.E193Q	exonic	nonsynonymous_SNV
chr21:26021978:C:T	p.D187N	exonic	nonsynonymous_SNV
chr21:26022001:G:A	p.A179V	exonic	nonsynonymous_SNV
chr21:26022031:A:G	p.V169A	exonic	nonsynonymous_SNV
chr21:26051003:C:G	p.G164A	exonic	nonsynonymous_SNV
chr21:26051028:C:T	p.G156R	exonic	nonsynonymous_SNV
chr21:26051045:G:A	p.S150L	exonic	nonsynonymous_SNV
chr21:26051054:T:C	p.E147G	exonic	nonsynonymous_SNV
chr21:26051064:C:G	p.D144H	exonic	nonsynonymous_SNV
chr21:26051070:A:G	p.S142P	exonic	nonsynonymous_SNV
chr21:26051079:T:C	p.N139D	exonic	nonsynonymous_SNV
chr21:26051118:C:T	p.V126I	exonic	nonsynonymous_SNV
chr21:26051129:T:A	p.K122M	exonic	nonsynonymous_SNV
chr21:26051131:G:C	p.D121E	exonic	nonsynonymous_SNV
chr21:26051136:T:A	p.I120F	exonic	nonsynonymous_SNV
chr21:26051152:C:T	p.M114I	exonic	nonsynonymous_SNV
chr21:26053247:C:T	p.V97I	exonic	nonsynonymous_SNV
chr21:26053249:G:A	p.T96I	exonic	nonsynonymous_SNV
chr21:26053268:T:C	p.T90A	exonic	nonsynonymous_SNV
chr21:26053271:C:T	p.E89K	exonic	nonsynonymous_SNV
chr21:26053291:T:C	p.Q82R	exonic	nonsynonymous_SNV
chr21:26053303:T:C	p.K78R	exonic	nonsynonymous_SNV
chr21:26053319:C:T	p.V73I	exonic	nonsynonymous_SNV
chr21:26053341:C:A	p.E65D	exonic	nonsynonymous_SNV
chr21:26089993:C:T	p.R46H	exonic	nonsynonymous_SNV
chr21:26089996:C:T	p.G45D	exonic	nonsynonymous_SNV
chr21:26090000:G:A	p.R44W	exonic	nonsynonymous_SNV
chr21:26090010:G:C	p.N40K	exonic	nonsynonymous_SNV
chr21:26090015:G:C	p.Q39E	exonic	nonsynonymous_SNV
chr21:26090047:T:C	p.N28S	exonic	nonsynonymous_SNV
chr21:26090056:T:C	p.Q25R	exonic	nonsynonymous_SNV
chr21:26090072:C:T	p.V20I	exonic	nonsynonymous_SNV
chr21:26112016:A:G	p.I63T	exonic	nonsynonymous_SNV
chr21:26112074:G:A	p.H44Y	exonic	nonsynonymous_SNV
chr21:26112095:A:C	p.F37V	exonic	nonsynonymous_SNV
chr21:26140157:T:C	p.N13S	exonic	nonsynonymous_SNV
chr21:26140163:A:C	p.F11C	exonic	nonsynonymous_SNV
chr21:26140187:T:C	p.Q3R	exonic	nonsynonymous_SNV
chr21:26170572:C:A	p.A17S	exonic	nonsynonymous_SNV
chr21:26170574:C:T	p.R16Q	exonic	nonsynonymous_SNV
chr21:26170589:G:C	p.A11G	exonic	nonsynonymous_SNV
chr21:26170602:G:C	p.L7V	exonic	nonsynonymous_SNV
chr21:26170616:A:G	p.L2P	exonic	nonsynonymous_SNV
chr14:73170831:G:GGCC	p.R41delinsRP	exonic	nonframeshift_insertion
chr17:44352210:A:ACAGGGCTGGGCCTGCTGTCCCTACCGCCAGGTCAGTGCCAACCCCCATCCTGGGGCTGGGTATGGCCAGGGACCAGGTCCCACCTCGTCCAACCCT	p.S459delinsTGLGLLSLPPGQCQPPSWGWVWPGTRSHLVQPC	exonic	nonframeshift_insertion
chr21:26021980:G:GCTT	p.A186delinsEA	exonic	nonframeshift_insertion
chr1:155239968:GGTA:G	p.74_75del	exonic	nonframeshift_deletion
chr6:41158733:TCTC:T	p.176_177del	exonic	nonframeshift_deletion
chr12:64497187:GTTA:G	p.630_630del	exonic	nonframeshift_deletion
chr12:64497220:TGAA:T	p.641_641del	exonic	nonframeshift_deletion
chr12:64497252:CTAA:C	p.651_652del	exonic	nonframeshift_deletion
chr14:73170824:AACG:A	p.39_40del	exonic	nonframeshift_deletion
chr14:73211778:GGGA:G	p.322_323del	exonic	nonframeshift_deletion
chr17:44350543:AAAG:A	p.189_189del	exonic	nonframeshift_deletion
chr17:44351650:TGGA:T	p.345_346del	exonic	nonframeshift_deletion
chr17:44352180:AGCTGCCCGGTGGGGCAGACCT:A	p.449_456del	exonic	nonframeshift_deletion
chr17:44352670:TGTG:T	p.552_553del	exonic	nonframeshift_deletion
chr17:45989970:ACCC:A	p.501_501del	exonic	nonframeshift_deletion
chr17:46010324:TAAG:T	p.222_222del	exonic	nonframeshift_deletion
chr19:44908791:GCTC:G	p.166_166del	exonic	nonframeshift_deletion
chr21:25881758:ACAG:A	p.610_611del	exonic	nonframeshift_deletion
chr21:26021961:ATCGTCCTCG:A	p.189_192del	exonic	nonframeshift_deletion
chr1:11018873:G:GCAAAGCCAAGATGAGCCTTTGAGAAGCAGAAAAGTGTTTGTGGGGCGCT	p.K181fs	exonic	frameshift_insertion
chr1:11020570:T:TTTGCCTTTGTTACATTTGCAGATGATCAGGTA	p.F229fs	exonic	frameshift_insertion
chr1:226894080:C:CG	p.S382fs	exonic	frameshift_insertion
chr6:41158977:C:CT	p.S191fs	exonic	frameshift_insertion
chr12:64467007:C:CA	p.L155fs	exonic	frameshift_insertion
chr12:64481920:G:GT	p.Q297fs	exonic	frameshift_insertion
chr12:64484423:T:TA	p.P371fs	exonic	frameshift_insertion
chr14:73170832:A:ACC	p.R41fs	exonic	frameshift_insertion
chr17:44350569:A:ACAGGGCAGGTGAGGAGGTGGGAGAGCAT	p.N197fs	exonic	frameshift_insertion
chr17:44351436:C:CTG	p.A303fs	exonic	frameshift_insertion
chr17:44352084:C:CAGCGAGGA	p.Q417fs	exonic	frameshift_insertion
chr17:45982948:A:AC	p.G123fs	exonic	frameshift_insertion
chr17:45983035:T:TCAGCACCGTCCCGTTTGCC	p.P152fs	exonic	frameshift_insertion
chr17:45983226:G:GC	p.G216fs	exonic	frameshift_insertion
chr17:45989968:C:CA	p.Q500fs	exonic	frameshift_insertion
chr17:45999310:A:AT	p.I11fs	exonic	frameshift_insertion
chr17:45999631:A:AG	p.R118fs	exonic	frameshift_insertion
chr19:44908863:G:GC	p.E189fs	exonic	frameshift_insertion
chr19:44909129:G:GCC	p.R278fs	exonic	frameshift_insertion
chr1:155241085:CCT:C	p.E9fs	exonic	frameshift_deletion
chr1:226883897:TAC:T	p.Y112fs	exonic	frameshift_deletion
chr4:89771534:CT:C	p.K8fs	exonic	frameshift_deletion
chr6:41159026:TG:T	p.S174fs	exonic	frameshift_deletion
chr6:41161285:CT:C	p.K123fs	exonic	frameshift_deletion
chr6:41161447:CA:C	p.L69fs	exonic	frameshift_deletion
chr6:41161476:AT:A	p.P59fs	exonic	frameshift_deletion
chr12:64488579:CTG:C	p.T478fs	exonic	frameshift_deletion
chr17:44349262:AC:A	p.D33fs	exonic	frameshift_deletion
chr17:44349520:CAG:C	p.S78fs	exonic	frameshift_deletion
chr17:44350324:GC:G	p.C149fs	exonic	frameshift_deletion
chr17:44350766:CCA:C	p.P225fs	exonic	frameshift_deletion
chr17:44351760:AC:A	p.T382fs	exonic	frameshift_deletion
chr17:44352205:GC:G	p.C457fs	exonic	frameshift_deletion
chr17:44352494:GA:G	p.E523fs	exonic	frameshift_deletion
chr17:44352793:CTGTG:C	p.L593fs	exonic	frameshift_deletion
chr17:45983358:CT:C	p.P260fs	exonic	frameshift_deletion
chr17:45983476:CG:C	p.D300fs	exonic	frameshift_deletion
chr17:45983857:TC:T	p.P427fs	exonic	frameshift_deletion
chr17:45993882:AGCCTGATGATAATAAGGCTTTCGTGGATTTTTCTCTTTAAGCGACTAAGCAAGTCCAGAGAAGACCACCCCCTGCAGGGCCCAGATCT:A	p.A503fs	exonic	frameshift_deletion
chr17:45999331:CTG:C	p.L18fs	exonic	frameshift_deletion
chr17:45999519:TGAAGAGAGCAGCAG:T	p.E81fs	exonic	frameshift_deletion
chr19:44906613:ACAGG:A	p.T23fs	exonic	frameshift_deletion
chr19:44908978:TG:T	p.W228fs	exonic	frameshift_deletion
chr21:25975073:AGG:A	p.P354fs	exonic	frameshift_deletion
chr1:155235680:C:T		splicing	.
chr1:155240629:C:T		splicing	.
chr1:226894006:G:T		splicing	.
chr4:89836736:T:TA		splicing	.
chr6:41158872:C:T		splicing	.
chr6:41163041:A:G		splicing	.
chr12:64497644:TCA:T		splicing	.
chr12:64497646:A:T		splicing	.
chr12:64497647:G:T		splicing	.
chr14:73198130:G:C		splicing	.
chr14:73206385:G:T		splicing	.
chr17:44349552:G:A		splicing	.
chr17:44349553:T:C		splicing	.
chr17:44351035:A:G		splicing	.
chr17:44351362:G:C		splicing	.
chr17:44351461:G:T		splicing	.
chr17:44351462:T:A		splicing	.
chr17:44352340:G:T		splicing	.
chr17:45978374:G:A		splicing	.
chr19:44905925:T:A		splicing	.
chr19:44907953:G:T		splicing	.
